# Supplementary material for: A mixture of attention experts-embedded flow-based generative model to create synthetic cells in single-cell RNA-Seq datasets
Source: PLoS Comput Biol. 2025 Oct 6;21(10):e1013525. doi: 10.1371/journal.pcbi.1013525 (PMC12500167; doi:10.1371/journal.pcbi.1013525)
Supplement: S1 Table — (TSV) [file pcbi.1013525.s001.tsv]

p_val	avg_log2FC	pct.1	pct.2	p_val_adj	cluster	gene
6.26365358274512e-59	6.115081832523217	0.83	0.132	1.879096074823536e-55	PSC	DCN
1.9676018291409435e-54	6.089564839026089	0.811	0.731	5.90280548742283e-51	PSC	THBS2
9.169066253935974e-14	5.793355866836075	0.415	0.286	2.7507198761807923e-10	PSC	MMP1
6.774041907247995e-50	5.258101802655233	0.83	0.133	2.0322125721743985e-46	PSC	THY1
2.1560700617892292e-48	4.870171861685273	0.83	0.151	6.468210185367688e-45	PSC	FMOD
2.278656486948379e-40	4.832759838642506	1.0	0.27	6.835969460845137e-37	PSC	LAMC3
1.2446344803120645e-20	4.7207457853639525	0.623	0.177	3.733903440936193e-17	PSC	CAV1
2.863186418371633e-27	4.686055654651025	0.736	0.152	8.589559255114899e-24	PSC	ACTA2
0.0	9.751523738733045	0.974	0.431	0.0	acinar	SYCN
0.0	9.348544066162797	0.818	0.27	0.0	acinar	CELA2B
0.0	9.243909668961747	0.965	0.316	0.0	acinar	CELA2A
0.0	9.138285169425552	0.562	0.413	0.0	acinar	HAMP
0.0	9.133442690237457	0.996	0.477	0.0	acinar	CELA3B
0.0	9.1046546583487	0.99	0.384	0.0	acinar	PLA2G1B
0.0	8.876032164685117	0.753	0.289	0.0	acinar	REG3G
1.7517355886362618e-231	8.744528454301406	0.463	0.408	5.2552067659087857e-228	acinar	ATP4A
0.0	8.735495993877837	0.513	0.263	0.0	acinar	AADAC
0.0	8.73023866367325	0.838	0.269	0.0	acinar	CTRL
0.0	8.724504745615656	0.905	0.423	0.0	acinar	CUZD1
0.0	8.721142421112733	0.998	0.539	0.0	acinar	CELA3A
0.0	8.635574401733113	0.957	0.286	0.0	acinar	KLK1
0.0	8.268689086163308	0.992	0.484	0.0	acinar	CLPS
0.0	8.24428020735369	0.988	0.41	0.0	acinar	CPA1
0.0	8.187201957099145	0.977	0.309	0.0	acinar	CTRC
0.0	8.076192502674303	0.999	0.537	0.0	acinar	CTRB1
0.0	8.030796738997658	0.985	0.43	0.0	acinar	PNLIPRP1
0.0	7.755161285292957	0.986	0.344	0.0	acinar	PRSS1
0.0	7.7245541416251795	0.971	0.396	0.0	acinar	PRSS3
0.0	8.160473700523346	1.0	0.937	0.0	activated_stellate	COL1A1
4.5145887142034365e-119	8.051891156991134	0.345	0.258	1.354376614261031e-115	activated_stellate	IL6
0.0	7.97366948876607	0.905	0.281	0.0	activated_stellate	COL6A3
0.0	7.917789056987247	0.792	0.264	0.0	activated_stellate	CRLF1
2.5342384862979158e-176	7.6468421887283835	0.486	0.411	7.602715458893748e-173	activated_stellate	MEDAG
0.0	7.521776600577122	0.817	0.278	0.0	activated_stellate	EMILIN1
0.0	7.480251009377094	0.982	0.303	0.0	activated_stellate	COL6A2
1.397064089155157e-240	7.169752392014253	1.0	0.766	4.1911922674654713e-237	activated_stellate	FN1
5.404657890407688e-245	7.111429992851666	0.62	0.261	1.6213973671223063e-241	activated_stellate	ADAMTS12
0.0	7.088600462870295	0.951	0.291	0.0	activated_stellate	BGN
0.0	7.022095377197822	0.975	0.305	0.0	activated_stellate	COL6A1
2.1725940059723915e-282	6.879875067179725	0.704	0.264	6.517782017917174e-279	activated_stellate	PRRX1
2.124684114786635e-161	6.861671034905807	1.0	0.855	6.374052344359905e-158	activated_stellate	IGFBP5
0.0	6.812839904724417	0.845	0.142	0.0	activated_stellate	AEBP1
1.0720060969722699e-221	6.767691161805618	0.609	0.134	3.2160182909168096e-218	activated_stellate	TGFB3
0.0	6.436520522994513	1.0	0.988	0.0	alpha	GCG
0.0	5.971520231166325	0.544	0.214	0.0	alpha	IRX2-DT
0.0	5.798632541420785	0.899	0.72	0.0	alpha	LOXL4
0.0	5.558351341688182	0.967	0.817	0.0	alpha	IRX2
0.0	5.483386351686811	1.0	0.998	0.0	alpha	TTR
0.0	4.802319387158613	0.982	0.813	0.0	alpha	GC
0.0	4.472928816271597	0.944	0.848	0.0	alpha	F10
0.0	4.360451827403913	0.968	0.878	0.0	alpha	CRYBA2
0.0	4.264985344771082	0.939	0.871	0.0	alpha	MUC13
0.0	4.19103926613536	0.91	0.938	0.0	alpha	MRC1
0.0	3.8768689875193187	0.934	0.783	0.0	alpha	FEV
0.0	3.6884653746108693	0.994	0.913	0.0	alpha	TM4SF4
0.0	3.4809155825517424	0.975	0.883	0.0	alpha	RGS4
2.313977623573316e-67	3.4739921650445926	0.861	0.882	6.941932870719948e-64	alpha	RSAD2
1.102843794294443e-174	3.434755869130702	0.462	0.206	3.308531382883329e-171	alpha	ADCY2
1.1669220978132048e-118	3.3918165600621326	0.425	0.215	3.5007662934396146e-115	alpha	HS3ST3B1
0.0	3.2733680422027707	0.95	0.892	0.0	alpha	FXYD5
0.0	3.192419344424845	0.998	0.979	0.0	alpha	PCSK2
0.0	6.642218906779804	0.664	0.369	0.0	beta	DLK1
0.0	6.521042046822583	0.827	0.356	0.0	beta	ADCYAP1
0.0	6.41629411715871	0.962	0.594	0.0	beta	IAPP
0.0	6.371040474353356	0.641	0.293	0.0	beta	MAFA
0.0	6.119210206343171	0.922	0.905	0.0	beta	SIX3
0.0	5.3039396815002355	0.79	0.462	0.0	beta	IGF2
0.0	5.27488213267001	0.999	0.903	0.0	beta	INS
0.0	5.074446567596643	0.501	0.349	0.0	beta	RGS16
1.5939912110075342e-264	4.926255258156677	0.88	0.75	4.781973633022602e-261	beta	ASB9
0.0	4.727904758695692	0.758	0.551	0.0	beta	CDKN1C
3.3207942984175353e-276	4.720397031637233	0.34	0.333	9.962382895252606e-273	beta	ZNF385D
0.0	4.475357526832797	0.528	0.211	0.0	beta	C1orf127
6.9355963522040155e-276	4.349881900680464	0.439	0.282	2.0806789056612046e-272	beta	SNCB
3.2064517559040288e-229	4.345390691640521	0.493	0.44	9.619355267712087e-226	beta	SYT16
0.0	4.254396782917639	0.981	0.817	0.0	beta	NPTX2
0.0	4.118139086328461	0.992	0.867	0.0	beta	HADH
2.1685337992926197e-275	4.1086677315718	0.283	0.197	6.505601397877859e-272	beta	NEFM
5.214919859048245e-177	4.105410334651828	0.405	0.429	1.5644759577144736e-173	beta	ACP3
1.1171736958560755e-290	4.065181228705864	0.545	0.45	3.3515210875682266e-287	beta	GJD2
1.022822157019841e-258	4.052744373722002	0.303	0.112	3.068466471059523e-255	beta	CHST8
0.0	7.70011300712811	0.993	0.833	0.0	delta	SST
0.0	5.907173882112258	0.963	0.764	0.0	delta	LEPR
0.0	4.39198043293271	0.955	0.759	0.0	delta	HHEX
0.0	4.122229688997372	0.997	0.953	0.0	delta	RBP4
8.09145319417067e-81	3.6139925554096948	0.414	0.285	2.427435958251201e-77	delta	ECEL1
1.740342963194301e-241	3.4805233361415615	0.952	0.865	5.221028889582904e-238	delta	RGS2
2.1461686161872205e-64	2.942519973058058	0.426	0.28	6.438505848561661e-61	delta	OPRD1
1.0803903170340932e-95	2.7369839707002956	0.856	0.766	3.2411709511022794e-92	delta	SLC17A6
6.647027857197256e-156	2.7100946587299934	0.692	0.396	1.994108357159177e-152	delta	BAIAP3
6.333680222105285e-56	2.708159814941384	0.319	0.283	1.9001040666315855e-52	delta	PCK1
0.0	2.571976248948273	0.999	0.988	0.0	delta	SEC11C
2.960897631527018e-230	2.4133235749133775	0.772	0.411	8.882692894581054e-227	delta	DHRS2
5.125686956006171e-15	2.1672328778366703	0.359	0.464	1.5377060868018515e-11	delta	PRSS22
2.6064983673117084e-198	2.0208435904122375	0.988	0.96	7.819495101935125e-195	delta	PCP4
1.3738794894854975e-20	2.011442319459277	0.389	0.32	4.1216384684564925e-17	delta	RBM38
2.8436013755472073e-92	2.011186568552337	0.899	0.817	8.530804126641622e-89	delta	SSTR1
6.784061046831098e-36	1.9530292672981973	0.464	0.421	2.0352183140493295e-32	delta	MCHR1
2.0737947953559797e-141	9.942354308774	0.246	0.271	6.221384386067939e-138	ductal	FGF19
0.0	7.636791579174683	0.831	0.73	0.0	ductal	SFRP5
1.058763e-318	7.5224253816998985	0.808	0.728	3.17628875e-315	ductal	APCS
0.0	7.142966710387333	0.902	0.873	0.0	ductal	VCAM1
0.0	7.04407540807191	0.934	0.875	0.0	ductal	KRT23
0.0	6.765741383139541	0.957	0.751	0.0	ductal	CFTR
9.868842157651667e-101	6.7353866495994925	0.161	0.142	2.9606526472955e-97	ductal	H19
0.0	6.717947687352792	0.924	0.743	0.0	ductal	LGALS4
7.761548805696838e-162	6.444089688028308	0.289	0.274	2.3284646417090515e-158	ductal	PI3
0.0	6.356195010398183	0.933	0.747	0.0	ductal	SERPINA5
0.0	6.2252628731076545	0.933	0.742	0.0	ductal	ALDH1A3
0.0	6.032828207360349	0.948	0.76	0.0	ductal	MMP7
0.0	6.032792810483242	0.931	0.745	0.0	ductal	AQP1
0.0	5.810272435484334	0.728	0.283	0.0	ductal	S100A14
0.0	5.726942553902845	0.766	0.302	0.0	ductal	TINAGL1
0.0	5.608642656455027	0.891	0.752	0.0	ductal	PIGR
0.0	5.450272834236007	0.918	0.743	0.0	ductal	TGFA
0.0	5.415930355435698	0.971	0.883	0.0	ductal	SDC1
2.0575772839406728e-168	5.406288235442923	0.505	0.404	6.172731851822018e-165	ductal	AREG
1.0294522618911291e-227	5.353724634749763	0.826	0.743	3.088356785673387e-224	ductal	CRP
0.0	10.94074478391779	0.747	0.402	0.0	endothelial	ROBO4
5.656636708e-314	10.327712782727412	0.685	0.403	1.69699101234064e-310	endothelial	VWF
0.0	10.28264547908132	0.945	0.407	0.0	endothelial	PLVAP
0.0	10.210392322552774	0.886	0.255	0.0	endothelial	CD93
0.0	9.961166488595651	0.837	0.262	0.0	endothelial	FLT1
0.0	9.88083180553187	0.907	0.258	0.0	endothelial	PECAM1
0.0	9.756693844527515	0.785	0.252	0.0	endothelial	SOX18
0.0	9.505186091327175	0.744	0.403	0.0	endothelial	TIE1
9.540187821621426e-283	9.454005336867166	0.661	0.405	2.8620563464864277e-279	endothelial	SEMA3F
0.0	9.319172490124643	0.72	0.404	0.0	endothelial	ESM1
0.0	9.312192355856114	0.782	0.253	0.0	endothelial	KDR
5.430052657650605e-305	9.231419818671833	0.657	0.403	1.6290157972951816e-301	endothelial	S1PR1
4.291235841855865e-259	9.190168216150811	0.647	0.404	1.2873707525567594e-255	endothelial	CLDN5
0.0	9.142613024185508	0.837	0.271	0.0	endothelial	ACVRL1
0.0	8.4133770939601	0.862	0.415	0.0	endothelial	RGCC
0.0	8.147000852727402	0.858	0.179	0.0	endothelial	PODXL
9.633004552362451e-270	8.117603767382386	0.592	0.131	2.8899013657087353e-266	endothelial	ANGPT2
0.0	8.114875101978285	0.834	0.264	0.0	endothelial	ESAM
4.3074532504875876e-282	7.897255211422959	0.664	0.147	1.2922359751462763e-278	endothelial	PASK
1.8388542026575127e-290	7.582837052611629	0.754	0.414	5.516562607972538e-287	endothelial	CXCR4
5.040938785070516e-60	11.871251294447516	1.0	0.276	1.5122816355211548e-56	epsilon	GHRL
1.0453039157838937e-37	5.961353477452498	1.0	0.88	3.1359117473516813e-34	epsilon	ACSL1
6.290556205517342e-14	5.152218970969046	1.0	0.901	1.8871668616552027e-10	epsilon	NNMT
1.7536581032129074e-19	4.27116083227651	1.0	0.847	5.260974309638722e-16	epsilon	FGF14
8.908037659046034e-10	4.12079376445764	1.0	0.961	2.67241129771381e-06	epsilon	TRNP1
5.860870730604568e-13	3.9104977908429817	1.0	0.895	1.7582612191813703e-09	epsilon	SEZ6L
1.92645153583014e-08	3.3946050315595	1.0	0.935	5.77935460749042e-05	epsilon	TFF3
1.2475678650691292e-06	3.2465869444847555	0.619	0.38	0.0037427035952073877	epsilon	HES4
1.657259189124631e-07	2.7931951205146754	0.714	0.418	0.0004971777567373893	epsilon	PODXL2
5.325289096264508e-08	2.7457217260211086	1.0	0.791	0.00015975867288793526	epsilon	SOX9
5.219063088967696e-06	2.711093964969204	0.524	0.362	0.01565718926690309	epsilon	CDKN2A
5.497196246385109e-08	2.7060256373230924	1.0	0.574	0.00016491588739155327	epsilon	SERPINA1
5.138017567757754e-08	2.655760471359545	0.81	0.42	0.00015414052703273263	epsilon	SMOC1
5.978889598173237e-09	2.364405248231659	0.857	0.479	1.793666879451971e-05	epsilon	CALY
1.6878496830216512e-12	2.1379166535629217	1.0	0.993	5.0635490490649534e-09	epsilon	CLU
4.080070329654448e-46	4.58115176719168	0.7	0.725	1.2240210988963345e-42	gamma	FGB
1.2110126384607772e-119	2.5347261802188346	1.0	0.975	3.6330379153823314e-116	gamma	STMN2
5.886392106163524e-26	2.1535230095269	1.0	0.875	1.7659176318490572e-22	gamma	JPH3
3.6210532851584575e-18	2.1408531490540232	1.0	0.879	1.0863159855475373e-14	gamma	FABP5
5.9621111788842125e-81	2.1087127195283983	1.0	0.98	1.788633353665264e-77	gamma	PEG10
4.4568264653411025e-12	2.097758894888386	0.521	0.353	1.3370479396023308e-08	gamma	NPAS4
1.040810905108247e-41	2.0529363314921314	0.493	0.405	3.122432715324741e-38	gamma	ADAMTSL2
6.425477701164488e-54	2.0031958572133037	0.708	0.407	1.9276433103493462e-50	gamma	PTP4A3
6.843144350623351e-34	1.9759944380914662	0.821	0.906	2.0529433051870053e-30	gamma	IL20RA
3.5381040019349616e-100	1.950074636883297	1.0	0.965	1.0614312005804886e-96	gamma	PAX6
2.4281683556938347e-38	1.894643855983479	1.0	0.902	7.284505067081504e-35	gamma	ID4
1.647021667238335e-115	11.366949458546927	0.891	0.294	4.941065001715005e-112	macrophage	ACP5
1.5840699284509416e-13	8.536397858529586	0.218	0.416	4.752209785352825e-10	macrophage	CXCL5
6.944454143201323e-93	7.371854512841808	1.0	0.852	2.083336242960397e-89	macrophage	CD74
1.5512125875119938e-108	6.849992759715272	1.0	0.992	4.653637762535981e-105	macrophage	CTSB
1.5503592919112923e-33	6.535106343784884	1.0	0.833	4.651077875733877e-30	macrophage	CD14
3.1507951397154216e-95	6.528006439925338	0.982	0.81	9.452385419146265e-92	macrophage	CTSD
2.0852060302592137e-54	6.180391149159297	0.709	0.181	6.255618090777641e-51	macrophage	SAMHD1
6.212288241057764e-56	6.113710154073402	1.0	0.824	1.863686472317329e-52	macrophage	LYZ
1.2887663694534215e-51	5.949647119056289	0.745	0.189	3.866299108360264e-48	macrophage	OGFRL1
5.135619725751967e-43	5.616693232924616	0.673	0.281	1.54068591772559e-39	macrophage	BASP1
1.4953048295338888e-83	5.3970809441428536	0.945	0.576	4.485914488601667e-80	macrophage	CD68
1.0866190844841839e-51	5.391960329820105	0.764	0.21	3.259857253452551e-48	macrophage	SIRPA
1.0864610688824368e-52	5.3878231150695814	0.818	0.334	3.2593832066473105e-49	macrophage	SLC16A3
4.568560597576151e-59	5.372848606696762	0.855	0.404	1.3705681792728452e-55	macrophage	NINJ1
3.669889674856548e-38	7.174956719965053	0.84	0.175	1.1009669024569644e-34	mast	ARHGDIB
6.5947120875385e-33	6.217627893406555	0.84	0.266	1.97841362626155e-29	mast	IL4R
9.099072080622816e-11	6.199395160508267	0.36	0.299	2.7297216241868446e-07	mast	SLC45A3
1.51137014767599e-37	6.117379351070483	0.92	0.293	4.53411044302797e-34	mast	AHNAK
1.535057576141108e-21	6.099542426274272	1.0	0.782	4.605172728423324e-18	mast	DUSP6
3.154387684449584e-19	5.771726501118319	0.52	0.275	9.463163053348752e-16	mast	ZEB2
1.0171552826241331e-24	5.396762974503246	1.0	0.788	3.0514658478723994e-21	mast	NDRG2
1.760084557454538e-20	5.349675424257524	1.0	0.852	5.280253672363614e-17	mast	NSMCE1
1.2900196818048484e-11	5.231301457006051	0.4	0.287	3.8700590454145455e-08	mast	HOXB2
1.2835051009669721e-20	5.2174313240505015	0.72	0.283	3.850515302900916e-17	mast	LMO4
2.578084304186339e-18	5.201013988303016	0.6	0.302	7.734252912559016e-15	mast	BST2
2.01091260383338e-09	5.1328271526224665	0.32	0.423	6.03273781150014e-06	mast	SLC2A14
3.3400085690093205e-12	4.9085998161924085	0.44	0.173	1.0020025707027961e-08	mast	STING1
2.3280781079064816e-18	4.906487488967981	0.64	0.446	6.984234323719445e-15	mast	SEMA7A
3.2037129127736576e-16	4.787589675806997	0.6	0.325	9.611138738320973e-13	mast	SMIM3
3.9762460889534455e-07	4.73416656515149	1.0	0.879	0.0011928738266860338	mast	HES1
3.7378371208221435e-113	5.722459478528869	0.925	0.871	1.121351136246643e-109	mesenchymal	COL5A2
4.002555673491706e-112	5.5368475090788705	0.95	0.29	1.2007667020475119e-108	mesenchymal	COL5A1
1.7245727197824937e-99	5.250167286887333	0.912	0.862	5.173718159347481e-96	mesenchymal	NID1
4.9140719484633896e-93	5.020871629701761	0.912	0.321	1.4742215845390168e-89	mesenchymal	COL4A1
6.560456335884167e-96	5.003242410642539	0.912	0.277	1.96813690076525e-92	mesenchymal	COL5A3
4.995827680965582e-89	4.996887025481174	0.9	0.283	1.4987483042896748e-85	mesenchymal	SNAI2
2.5855512617995923e-89	4.899669709927332	0.875	0.293	7.756653785398777e-86	mesenchymal	COL15A1
7.725825542939887e-83	4.8862871204483636	0.925	0.897	2.317747662881966e-79	mesenchymal	MICAL2
5.6061462934634295e-31	4.831416173246625	0.562	0.881	1.681843888039029e-27	mesenchymal	GREM1
8.428751197487427e-43	4.674288449605689	0.625	0.267	2.528625359246228e-39	mesenchymal	PAPPA
4.0692167466180886e-83	4.633274550428733	0.9	0.28	1.2207650239854266e-79	mesenchymal	LAMA4
1.7209799441654208e-72	4.577837893577545	0.863	0.744	5.162939832496263e-69	mesenchymal	HEYL
1.6937994874306818e-68	3.0259659618453654	0.973	0.924	5.0813984622920456e-65	pp	ID2
5.606872437835628e-37	2.5738434444338276	0.816	0.81	1.6820617313506884e-33	pp	APOBEC2
9.987185219565907e-27	1.877692272340913	0.843	0.433	2.996155565869772e-23	pp	TUBB2A
1.5901427816121243e-17	1.7400598816728259	0.708	0.315	4.770428344836373e-14	pp	AK4
2.871533861580409e-16	1.4316120135801222	0.854	0.592	8.614601584741226e-13	pp	ID1
1.2215052582488097e-32	1.2249515398030084	0.935	0.944	3.664515774746429e-29	pp	INPP5F
7.26758556734071e-195	8.342404836565473	0.723	0.411	2.180275670202213e-191	quiescent_stellate	IL24
4.713992167648548e-159	8.235175030822548	0.584	0.409	1.4141976502945645e-155	quiescent_stellate	GJA4
3.155416517464457e-212	7.891810510492581	0.769	0.293	9.466249552393372e-209	quiescent_stellate	NDUFA4L2
4.013536550092166e-192	7.64275246847737	0.728	0.285	1.2040609650276497e-188	quiescent_stellate	ADCY3
9.412686350976851e-129	7.388858680644855	0.549	0.297	2.8238059052930556e-125	quiescent_stellate	CSRP2
4.946211259136111e-158	7.01554864065932	0.636	0.268	1.4838633777408333e-154	quiescent_stellate	EDNRA
5.125548607729791e-55	6.691787956966051	0.306	0.289	1.5376645823189374e-51	quiescent_stellate	RARRES1
6.92503545506004e-161	6.569066284325438	0.728	0.292	2.077510636518012e-157	quiescent_stellate	ADAMTS4
7.922201023029141e-113	6.134537828209242	0.509	0.272	2.376660306908742e-109	quiescent_stellate	CD248
2.938441147907854e-142	6.017958395832238	0.751	0.461	8.815323443723562e-139	quiescent_stellate	IFITM1
3.5791869854687335e-212	6.0069308541140565	0.942	0.344	1.07375609564062e-208	quiescent_stellate	C11orf96
7.811136659896626e-148	5.898532718248267	0.699	0.281	2.343340997968988e-144	quiescent_stellate	CRISPLD2
9.649198446400762e-157	5.78121112645026	1.0	0.918	2.894759533920229e-153	quiescent_stellate	KLF9
9.986514236106186e-201	5.679327379692699	0.931	0.476	2.9959542708318554e-197	quiescent_stellate	IGFBP4
1.7582993700771645e-144	5.626381010581415	0.728	0.303	5.274898110231493e-141	quiescent_stellate	KCNE4
8.717459836356957e-79	5.59433650666002	0.399	0.411	2.615237950907087e-75	quiescent_stellate	GPR4
5.825872639364281e-138	5.553042692074336	0.699	0.29	1.7477617918092843e-134	quiescent_stellate	CYGB
6.296542104502886e-151	5.511614192449722	0.746	0.181	1.8889626313508656e-147	quiescent_stellate	NOTCH3
3.3263743079592747e-26	8.623207585281621	0.923	0.179	9.979122923877824e-23	schwann	CRYAB
9.49995108723772e-11	6.2238092160685206	0.538	0.272	2.8499853261713163e-07	schwann	NES
8.200381462603126e-12	6.186486344361153	1.0	0.811	2.460114438780938e-08	schwann	RCAN1
1.6346494861309466e-09	6.047204381259016	0.538	0.344	4.9039484583928395e-06	schwann	GAP43
2.1385973791660116e-10	5.412810425244395	0.846	0.316	6.415792137498035e-07	schwann	LGALS3
4.066676962440098e-21	5.244441522391132	1.0	0.928	1.2200030887320293e-17	schwann	DAG1
8.999385125273891e-15	5.208011723936561	0.846	0.351	2.6998155375821674e-11	schwann	PDLIM4
7.257346868330305e-08	5.06461355361559	0.538	0.302	0.00021772040604990916	schwann	HBEGF
1.405866367408626e-12	5.024829887507057	0.769	0.38	4.217599102225878e-09	schwann	GPC1
4.69586726869467e-10	4.654714780973445	0.615	0.294	1.4087601806084008e-06	schwann	NRP2
1.0376834310287948e-06	4.6186375020133745	1.0	0.966	0.0031130502930863846	schwann	ATOX1
1.8361568983675638e-08	4.345579070135099	0.538	0.284	5.508470695102691e-05	schwann	RASA3
