# Supplementary material for: A mixture of attention experts-embedded flow-based generative model to create synthetic cells in single-cell RNA-Seq datasets
Source: PLoS Comput Biol. 2025 Oct 6;21(10):e1013525. doi: 10.1371/journal.pcbi.1013525 (PMC12500167; doi:10.1371/journal.pcbi.1013525)
Supplement: S2 Appendix — (XLS) [file pcbi.1013525.s003.xls]

## Sheet: test_Stats. analysis_means
id_cp_interaction	interacting_pair	partner_a	partner_b	gene_a	gene_b	secreted	receptor_a	receptor_b	annotation_strategy	is_integrin	directionality	classification	PSC|PSC	PSC|acinar	PSC|activated_stellate	PSC|alpha	PSC|beta	PSC|delta	PSC|ductal	PSC|endothelial	PSC|epsilon	PSC|gamma	PSC|macrophage	PSC|mast	PSC|mesenchymal	PSC|pp	PSC|quiescent_stellate	PSC|schwann	acinar|PSC	acinar|acinar	acinar|activated_stellate	acinar|alpha	acinar|beta	acinar|delta	acinar|ductal	acinar|endothelial	acinar|epsilon	acinar|gamma	acinar|macrophage	acinar|mast	acinar|mesenchymal	acinar|pp	acinar|quiescent_stellate	acinar|schwann	activated_stellate|PSC	activated_stellate|acinar	activated_stellate|activated_stellate	activated_stellate|alpha	activated_stellate|beta
CPI-SC0A2DB962D	CDH1_integrin_a2b1_complex	simple:P12830	complex:integrin_a2b1_complex	CDH1		False	False	False	curated	True	Adhesion-Adhesion	Adhesion by Cadherin	0.0	0.0	0.0	-0.0	-0.0	-0.0	0.0	0.0	-0.0	-0.0	-0.0	0.0	0.0	0.0	0.0	0.0	3946	3812	3517	2655	0.0	0.0	3819	3563	0.0	1971-02-01	0.0	2025-07-03	3796	2954	2901	4698	1697	1564	1268	0.407	0.0
CPI-SC0E85E1FB0	COL15A1_integrin_a2b1_complex	simple:P39059	complex:integrin_a2b1_complex	COL15A1		True	False	False	curated	True	Adhesion-Adhesion	Adhesion by Collagen/Integrin	4341	4208	3913	3051	0.0	0.0	4214	3959	0.0	3106	0.0	3465	4191	3349	3296	5093	1943-01-01	1296	1001	0.139	0.0	0.0	1303	1047	-0.0	0.194	-0.0	0.553	2028-01-01	0.437	0.385	2181	3863	3729	3434	2572	0.0
CPI-SC04BD52124	COL18A1_integrin_a2b1_complex	simple:P39060	complex:integrin_a2b1_complex	COL18A1		True	False	False	curated	True	Adhesion-Adhesion	Adhesion by Collagen/Integrin	4124	3991	3696	2834	0.0	0.0	3998	3742	0.0	2889	0.0	3248	3974	3132	3079	4876	0.0	0.0	0.0	0.0	-0.0	-0.0	0.0	0.0	-0.0	0.0	-0.0	0.0	0.0	0.0	0.0	0.0	1984-03-01	3706	3411	2549	0.0
CPI-SC04BCFC59C	COL1A1_integrin_a2b1_complex	simple:P02452	complex:integrin_a2b1_complex	COL1A1		True	False	False	curated	True	Adhesion-Adhesion	Adhesion by Collagen/Integrin	6354	2022-06-01	5925	5063	0.0	0.0	6227	5971	0.0	5118	0.0	5478	6204	5362	5309	7106	1669	1536	1241	0.379	0.0	0.0	1542	1286	0.0	0.434	0.0	0.793	1519	0.677	0.624	2421	5426	5293	4997	4136	0.0
CPI-SC03D0A4AD2	COL1A2_integrin_a2b1_complex	simple:P08123	complex:integrin_a2b1_complex	COL1A2		True	False	False	curated	True	Adhesion-Adhesion	Adhesion by Collagen/Integrin	5996	5863	5568	4706	0.0	0.0	5869	5613	0.0	4761	0.0	2025-12-05	5846	5004	4951	6748	1451	1317	1022	0.16	0.0	0.0	1324	1068	-0.0	0.215	-0.0	0.575	1301	0.459	0.406	2202	4702	4568	4273	3411	0.0
CPI-SC044C2FDA4	COL27A1_integrin_a2b1_complex	simple:Q8IZC6	complex:integrin_a2b1_complex	COL27A1		True	False	False	curated	True	Adhesion-Adhesion	Adhesion by Collagen/Integrin	0.0	0.0	0.0	0.0	-0.0	-0.0	0.0	0.0	-0.0	0.0	-0.0	0.0	0.0	0.0	0.0	0.0	0.0	0.0	0.0	0.0	-0.0	-0.0	0.0	0.0	-0.0	0.0	-0.0	0.0	0.0	0.0	0.0	0.0	2012	1878	1583	0.721	0.0
CPI-SC06A152CC0	COL3A1_integrin_a2b1_complex	simple:P02461	complex:integrin_a2b1_complex	COL3A1		True	False	False	curated	True	Adhesion-Adhesion	Adhesion by Collagen/Integrin	5738	5605	1931-05-01	4448	0.0	0.0	5611	5355	0.0	4503	0.0	4862	5588	4746	4693	1949-06-01	1479	1346	1051	0.189	0.0	0.0	1352	1096	-0.0	0.244	-0.0	0.603	1329	0.487	0.434	2231	4548	4415	2025-12-04	3258	0.0
CPI-SC03515B178	COL4A1_integrin_a2b1_complex	simple:P02462	complex:integrin_a2b1_complex	COL4A1		True	False	False	curated	True	Adhesion-Adhesion	Adhesion by Collagen/Integrin	4379	4246	3951	3089	0.0	0.0	4252	3996	0.0	3144	0.0	3503	4229	3387	3334	5131	1384	1251	0.956	0.094	0.0	-0.0	1258	1002	-0.0	0.149	-0.0	0.508	1234	0.392	0.339	2136	3599	3466	2017-03-01	2309	0.0
CPI-SC0681DB40E	COL5A1_integrin_a2b1_complex	simple:P20908	complex:integrin_a2b1_complex	COL5A1		True	False	False	curated	True	Adhesion-Adhesion	Adhesion by Collagen/Integrin	4028	3895	2025-06-03	2738	0.0	0.0	3901	3645	0.0	2793	0.0	3152	3878	3036	2983	1978-04-01	1411	1278	0.982	0.121	0.0	-0.0	1284	1028	-0.0	0.176	-0.0	0.535	1261	0.419	0.366	2163	3391	3258	2963	2101	0.0
CPI-SC0345262E7	COL5A2_integrin_a2b1_complex	simple:P05997	complex:integrin_a2b1_complex	COL5A2		True	False	False	curated	True	Adhesion-Adhesion	Adhesion by Collagen/Integrin	3703	1957-03-01	3275	2413	0.0	0.0	3577	3321	0.0	2468	0.0	2827	3553	2711	2658	4455	1417	1283	0.988	0.126	0.0	0.0	2029-01-01	1034	-0.0	0.182	-0.0	0.541	1267	0.425	0.372	2169	3079	2945	1965-02-01	1788	0.0
CPI-SC0D5418330	COL5A3_integrin_a2b1_complex	simple:P25940	complex:integrin_a2b1_complex	COL5A3		True	False	False	curated	True	Adhesion-Adhesion	Adhesion by Collagen/Integrin	2339	2206	1911	1049	0.0	0.0	2212	1956	0.0	1104	0.0	1463	2189	1347	1294	3091	0.0	0.0	0.0	0.0	-0.0	-0.0	0.0	0.0	-0.0	0.0	-0.0	0.0	0.0	0.0	0.0	0.0	1992-02-01	2786	2491	1629	0.0
CPI-SC0CCB0D955	COL6A1_integrin_a2b1_complex	simple:P12109	complex:integrin_a2b1_complex	COL6A1		True	False	False	curated	True	Adhesion-Adhesion	Adhesion by Collagen/Integrin	4478	4344	4049	3187	0.0	0.0	4351	4095	0.0	3242	0.0	3601	4327	3485	3433	5229	1631	1498	1202	0.341	0.0	0.0	1504	1248	0.0	0.396	0.0	0.755	1481	0.639	0.586	2383	5231	5097	4802	1994-03-01	0.0
CPI-SC01A5C5096	COL6A2_integrin_a2b1_complex	simple:P12110	complex:integrin_a2b1_complex	COL6A2		True	False	False	curated	True	Adhesion-Adhesion	Adhesion by Collagen/Integrin	4516	4383	4088	3226	0.0	0.0	1939-04-01	4134	0.0	3281	0.0	1964-03-01	4366	3524	3472	5268	0.0	0.0	0.0	0.0	-0.0	-0.0	0.0	0.0	-0.0	0.0	-0.0	0.0	0.0	0.0	0.0	0.0	5342	5208	4913	4051	0.0
CPI-SC084C79E20	COL6A3_integrin_a2b1_complex	simple:P12111	complex:integrin_a2b1_complex	COL6A3		True	False	False	curated	True	Adhesion-Adhesion	Adhesion by Collagen/Integrin	4683	1955-04-01	4255	3393	0.0	0.0	4556	2025-03-04	0.0	3448	0.0	3807	4533	3691	3638	5435	1419	1286	0.991	0.129	0.0	0.0	1293	1037	-0.0	0.184	-0.0	0.543	1269	0.427	0.375	2171	4787	4653	4358	3496	0.0
CPI-SC01D1C56CC	FN1_integrin_a2b1_complex	simple:P02751	complex:integrin_a2b1_complex	FN1		True	False	False	curated	True	Adhesion-Adhesion	Adhesion by Fibronectin	4297	4163	3868	3006	0.0	0.0	2017-04-01	3914	0.0	3061	0.0	1942-03-01	4146	3304	3252	5048	1718	1585	1289	0.428	0.0	0.0	1591	1335	0.0	0.483	0.0	0.842	1568	0.726	0.673	1947-02-01	4155	4022	3727	2865	0.0
CPI-SC0A460766C	LAMC1_integrin_a2b1_complex	simple:P11047	complex:integrin_a2b1_complex	LAMC1		True	False	False	curated	True	Ligand-Receptor	Adhesion by Laminin	3044	2911	2616	1754	0.0	0.0	2918	2662	0.0	1809	0.0	2168	2894	2052	2.0	3796	2256	2123	1827	0.966	0.0	0.0	2129	1873	0.0	1021	0.0	1938-01-01	2106	1264	1211	3008	3664	3531	3235	2374	0.0
CPI-SS0889E281D	CADM1_CADM1	simple:Q9BY67	simple:Q9BY67	CADM1	CADM1	False	False	False	curated	False	Adhesion-Adhesion	Adhesion by CADM	0.962	0.906	0.926	1951-01-01	2597	2584	1448	1191	2969	1469	1688	1955-01-01	0.556	1529	1033	2448	0.906	0.849	0.87	1453	2541	2527	1391	1134	2912	1412	1631	1494	0.499	1473	0.977	2391	0.926	0.87	0.89	1474	2561
CPI-SC027893337	COL15A1_integrin_a1b1_complex	simple:P39059	complex:integrin_a1b1_complex	COL15A1		True	False	False	curated	True	Adhesion-Adhesion	Adhesion by Collagen/Integrin	5369	3038	4682	3175	3143	2995	3018	4666	0.0	3399	0.0	0.0	5635	2025-12-03	4878	0.0	2457	0.126	1771	0.263	0.231	0.083	0.107	1754	0.0	0.487	0.0	0.0	2723	0.208	1967	0.0	1989-04-01	1956-02-01	4204	2696	2664
CPI-SC0C739EDCE	COL18A1_integrin_a1b1_complex	simple:P39060	complex:integrin_a1b1_complex	COL18A1		True	False	False	curated	True	Adhesion-Adhesion	Adhesion by Collagen/Integrin	5152	2821	4466	2958	2926	2778	2801	4449	0.0	3182	0.0	0.0	5418	2903	4661	0.0	0.0	0.0	0.0	0.0	0.0	0.0	0.0	0.0	-0.0	0.0	-0.0	-0.0	0.0	0.0	0.0	-0.0	4867	2537	4181	2673	2641
CPI-SC08DBCCFF0	COL1A1_integrin_a1b1_complex	simple:P02452	complex:integrin_a1b1_complex	COL1A1		True	False	False	curated	True	Adhesion-Adhesion	Adhesion by Collagen/Integrin	7381	5051	6695	5187	5155	5007	5031	6679	0.0	5411	0.0	0.0	7647	5132	6891	0.0	2697	0.366	2025-01-02	0.503	0.471	0.323	0.346	1994	0.0	0.727	0.0	0.0	2963	0.448	2206	0.0	6453	4123	5767	2026-04-01	4228
CPI-SC09DB9D20A	COL1A2_integrin_a1b1_complex	simple:P08123	complex:integrin_a1b1_complex	COL1A2		True	False	False	curated	True	Adhesion-Adhesion	Adhesion by Collagen/Integrin	7024	4693	6337	1983-04-01	4798	1965-04-01	4673	6321	0.0	5053	0.0	0.0	2029-07-01	4775	6533	0.0	2478	0.148	1792	0.284	0.252	0.104	0.128	1776	0.0	0.508	0.0	0.0	2744	0.229	1988	0.0	5729	3399	5043	3536	3503
CPI-SC050F64BB5	COL27A1_integrin_a1b1_complex	simple:Q8IZC6	complex:integrin_a1b1_complex	COL27A1		True	False	False	curated	True	Adhesion-Adhesion	Adhesion by Collagen/Integrin	0.0	0.0	0.0	0.0	0.0	-0.0	0.0	0.0	-0.0	0.0	-0.0	-0.0	0.0	0.0	0.0	-0.0	0.0	0.0	0.0	0.0	0.0	0.0	0.0	0.0	-0.0	0.0	-0.0	-0.0	0.0	0.0	0.0	-0.0	3039	0.708	2353	0.845	0.813
CPI-SC00367777A	COL3A1_integrin_a1b1_complex	simple:P02461	complex:integrin_a1b1_complex	COL3A1		True	False	False	curated	True	Adhesion-Adhesion	Adhesion by Collagen/Integrin	6766	4435	6079	4572	1954-04-01	4391	4415	6063	0.0	4795	0.0	0.0	7032	4517	6275	0.0	2507	0.176	1982-01-01	0.313	0.281	0.133	0.156	1804	0.0	0.536	0.0	0.0	2773	0.258	2016	0.0	5576	3245	4889	3382	1935-03-01
CPI-SC0744E13CB	COL4A1_integrin_a1b1_complex	simple:P02462	complex:integrin_a1b1_complex	COL4A1		True	False	False	curated	True	Adhesion-Adhesion	Adhesion by Collagen/Integrin	5407	3076	1972-04-01	3213	3181	3033	3056	4704	0.0	3437	0.0	0.0	5673	3158	4916	0.0	2412	0.081	1726	0.218	0.186	0.038	0.061	1709	-0.0	0.442	-0.0	-0.0	2678	0.163	1921	-0.0	4627	2296	1994-03-01	2433	2401
CPI-SC0592501EA	COL5A1_integrin_a1b1_complex	simple:P20908	complex:integrin_a1b1_complex	COL5A1		True	False	False	curated	True	Adhesion-Adhesion	Adhesion by Collagen/Integrin	5056	2725	4369	2862	1983-02-01	2682	2705	4353	0.0	3085	0.0	0.0	5322	2807	4565	0.0	2439	0.108	1752	0.245	0.213	0.064	0.088	1736	0.0	0.468	0.0	0.0	2705	0.19	1948	0.0	4419	2088	3733	2225	2193
CPI-SC037A0554C	COL5A2_integrin_a1b1_complex	simple:P05997	complex:integrin_a1b1_complex	COL5A2		True	False	False	curated	True	Adhesion-Adhesion	Adhesion by Collagen/Integrin	4731	2025-04-02	4045	2537	2505	2357	1938-02-01	4028	0.0	2761	0.0	0.0	4997	2482	2024-04-01	0.0	2444	0.114	1758	0.251	0.219	0.07	0.094	1742	0.0	0.474	0.0	0.0	1971-02-01	0.196	1954	0.0	4106	1776	1942-03-01	1912	1988-01-01
CPI-SC00EAD4C47	COL5A3_integrin_a1b1_complex	simple:P25940	complex:integrin_a1b1_complex	COL5A3		True	False	False	curated	True	Adhesion-Adhesion	Adhesion by Collagen/Integrin	3367	1036	1968-02-01	1173	1141	0.992	1016	2664	0.0	1396	0.0	0.0	3633	1118	2876	0.0	0.0	0.0	0.0	0.0	0.0	0.0	0.0	0.0	-0.0	0.0	-0.0	-0.0	0.0	0.0	0.0	-0.0	3947	1616	3261	1753	1721
CPI-SC0549A759B	COL6A1_integrin_a1b1_complex	simple:P12109	complex:integrin_a1b1_complex	COL6A1		True	False	False	curated	True	Adhesion-Adhesion	Adhesion by Collagen/Integrin	5505	3174	4819	3311	3279	3131	3155	4802	0.0	3535	0.0	0.0	5771	3256	5015	0.0	2658	0.328	1972	0.465	0.433	0.284	0.308	1956	0.0	0.688	0.0	0.0	2924	0.41	2168	0.0	6258	3928	5572	4064	4032
CPI-SC0F9FB6DCB	COL6A2_integrin_a1b1_complex	simple:P12110	complex:integrin_a1b1_complex	COL6A2		True	False	False	curated	True	Adhesion-Adhesion	Adhesion by Collagen/Integrin	5544	3213	4858	1935-03-01	3318	2017-03-01	3194	4841	0.0	3574	0.0	0.0	1981-05-01	3295	5054	0.0	0.0	0.0	0.0	0.0	0.0	0.0	0.0	0.0	-0.0	0.0	-0.0	-0.0	0.0	0.0	0.0	-0.0	6369	4039	5683	4175	4143
CPI-SC0ECDD1074	COL6A3_integrin_a1b1_complex	simple:P12111	complex:integrin_a1b1_complex	COL6A3		True	False	False	curated	True	Adhesion-Adhesion	Adhesion by Collagen/Integrin	5711	1938-03-01	5024	3517	3485	3336	1936-03-01	5008	0.0	1974-03-01	0.0	0.0	5977	3462	2022-05-01	0.0	2447	0.116	1761	0.253	0.221	0.073	0.097	1744	0.0	0.477	0.0	0.0	2713	0.198	1956	0.0	5814	3484	5128	3621	3588
CPI-SC03AF43F8B	SEMA7A_integrin_a1b1_complex	simple:O75326	complex:integrin_a1b1_complex	SEMA7A		False	False	False	curated	True	Ligand-Receptor	Signaling by Semaphorin	2606	0.275	1992-01-01	0.412	0.38	0.232	0.256	1903	0.0	0.636	0.0	0.0	2872	0.357	2116	0.0	2609	0.279	1923	0.416	0.384	0.235	0.259	1907	0.0	0.639	0.0	0.0	2875	0.361	2119	0.0	2604	0.273	1917	0.41	0.378
CPI-SC08C485EAE	FN1_integrin_a3b1_complex	simple:P02751	complex:integrin_a3b1_complex	FN1		True	False	False	curated	True	Adhesion-Adhesion	Adhesion by Fibronectin	0.0	3648	3144	2024-03-01	3212	3186	4371	3132	0.0	3077	2965	0.0	3585	3333	3552	4095	0.0	2025-07-01	0.566	0.661	0.634	0.607	1792	0.554	0.0	0.499	0.387	0.0	1006	0.754	0.974	1517	0.0	3507	3003	3099	3071
CPI-SC0B80B8591	THBS1_integrin_a3b1_complex	simple:P07996	complex:integrin_a3b1_complex	THBS1		False	False	False	curated	True	Ligand-Receptor	Adhesion by Thrombospondin	0.0	3044	1954-02-01	2636	2608	2582	3767	2528	0.0	2473	2361	0.0	2981	2729	2948	3491	0.0	1072	0.568	0.664	0.636	0.61	1794	0.556	0.0	0.501	0.389	0.0	1009	0.756	0.976	1519	0.0	1874	1371	1466	1438
CPI-SC06C3BA86F	FN1_integrin_a5b1_complex	simple:P02751	complex:integrin_a5b1_complex	FN1		True	False	False	curated	True	Adhesion-Adhesion	Adhesion by Fibronectin	5175	2985	4814	0.0	0.0	0.0	3989	5649	0.0	0.0	3502	3417	4928	3.0	1959-03-01	5048	2596	0.407	2235	0.0	0.0	0.0	1941-01-01	3071	0.0	0.0	0.924	0.839	1935-02-01	0.421	1011	1947-02-01	5033	2844	4673	0.0	0.0
CPI-SC08F923F07	FN1_integrin_aVb1_complex	simple:P02751	complex:integrin_aVb1_complex	FN1		True	False	False	curated	True	Adhesion-Adhesion	Adhesion by Fibronectin	3993	4045	4243	3755	3979	3672	4389	3976	4176	3839	1985-03-01	3564	5134	3852	1987-03-01	3173	1414	1466	1664	1176	2025-04-01	1094	1981-01-01	1397	1597	1261	1271	0.985	2555	1273	1292	0.594	3852	3904	4102	3613	3838
CPI-SC09B45FB39	FN1_integrin_aVb5_complex	simple:P02751	complex:integrin_aVb5_complex	FN1		True	False	False	curated	True	Adhesion-Adhesion	Adhesion by Fibronectin	3993	3308	4243	3525	2013-03-01	3166	4143	3929	0.0	3227	1985-03-01	3001	2025-04-05	2025-03-03	1987-03-01	3001	1414	0.73	1664	0.946	0.552	0.587	1565	1935-01-01	0.0	0.648	1271	0.423	2461	0.721	1292	0.423	3852	3167	4102	3383	2989
CPI-SS04829AC68	GJA1_GJA1	simple:P17302	simple:P17302	GJA1	GJA1	False	False	False	curated	False	Gap-Gap	Adhesion by GAP junction	1021	0.614	1346	0.525	0.521	0.0	1141	1381	0.0	0.0	0.0	0.0	1252	0.541	0.0	0.0	0.614	0.207	0.939	0.118	0.114	0.0	0.735	0.975	0.0	0.0	0.0	0.0	0.845	0.134	0.0	0.0	1346	0.939	1967-01-01	0.85	0.845
CPI-SC024FAED24	LAMC1_integrin_a6b1_complex	simple:P11047	complex:integrin_a6b1_complex	LAMC1		True	False	False	curated	True	Ligand-Receptor	Adhesion by Laminin	0.0	2682	1726	1714	1711	1994	2555	2052	0.0	1718	1689	1689	0.0	1803	1689	3321	0.0	1894	0.938	0.926	0.922	1205	1767	1264	0.0	0.929	0.9	0.9	0.0	1014	0.9	2532	0.0	3302	2346	2334	1933-02-01
CPI-SC03C27B368	TNC_integrin_aVb6_complex	simple:P24821	complex:integrin_aVb6_complex	TNC		True	False	False	curated	True	Ligand-Receptor	Adhesion by tenascin	-0.0	0.0	-0.0	-0.0	-0.0	-0.0	0.0	-0.0	-0.0	-0.0	-0.0	-0.0	0.0	0.0	-0.0	-0.0	-0.0	0.722	-0.0	-0.0	-0.0	-0.0	0.884	-0.0	-0.0	-0.0	-0.0	-0.0	0.13	0.145	-0.0	-0.0	0.0	1381	0.0	0.0	0.0
CPI-SC08AC51E15	TGFB1_integrin_aVb6_complex	simple:P01137	complex:integrin_aVb6_complex	TGFB1		True	False	False	curated	True	Ligand-Receptor	Signaling by Transforming growth factor	0.0	1821	0.0	0.0	0.0	0.0	1983	0.0	0.0	0.0	0.0	0.0	1229	1243	0.0	0.0	-0.0	0.865	0.0	0.0	0.0	0.0	1027	0.0	0.0	0.0	0.0	0.0	0.273	0.287	0.0	0.0	0.0	1889	0.0	0.0	0.0
CPI-SC0DA808D76	TGFB3_integrin_aVb6_complex	simple:P10600	complex:integrin_aVb6_complex	TGFB3		True	False	False	curated	True	Ligand-Receptor	Signaling by Transforming growth factor	0.0	2841	0.0	0.0	0.0	0.0	3003	0.0	0.0	0.0	0.0	0.0	2249	2264	0.0	0.0	-0.0	0.741	-0.0	0.0	-0.0	-0.0	0.903	-0.0	-0.0	-0.0	-0.0	-0.0	0.149	0.163	-0.0	-0.0	0.0	2268	0.0	0.0	0.0
CPI-SS0CBCF26F8	APLP2_PIGR	simple:Q06481	simple:P01833	APLP2	PIGR	True	False	True	curated	False	Ligand-Receptor	Signaling by Amyloid-like protein	0.0	2166	1837	1781	1828	1764	3028	1803	1799	0.0	2071	1837	1803	1806	1837	1837	0.0	1982	1653	1596	1644	1579	2844	1619	1615	0.0	1887	1653	1618	1622	1653	1653	0.0	2381	2052	1996	2043
CPI-SS0A28DCA72	CXCL12_CXCR4	simple:P48061	simple:P61073	CXCL12	CXCR4	True	False	True	curated	False	Ligand-Receptor	Signaling by Chemokines	-0.0	-0.0	0.0	-0.0	-0.0	-0.0	0.0	0.0	-0.0	-0.0	0.0	-0.0	0.0	-0.0	-0.0	0.0	0.737	0.0	0.886	0.753	0.0	0.0	0.785	3106	0.0	0.0	0.89	0.0	0.843	0.759	0.741	1977	0.131	0.0	0.28	0.147	0.0
CPI-CS0CDFC0C7D	Cholesterol_byCEL_RORC	complex:Cholesterol_byCEL	simple:P51449		RORC	True	False	True	curated	False	Ligand-Receptor	Signaling by Cholesterol	-0.0	0.303	0.0	0.466	0.546	0.36	0.337	0.0	0.175	0.328	0.0	0.0	0.267	0.407	0.0	0.0	0.0	2023-02-01	0.0	2393	2473	2287	2264	0.0	2102	2255	0.0	0.0	2194	2334	0.0	0.0	-0.0	0.166	0.0	0.328	0.408
CPI-SS0D8632EB4	EDN1_EDNRA	simple:P05305	simple:P25101	EDN1	EDNRA	True	False	True	curated	False	Ligand-Receptor	Signaling by Endothelin	0.0	-0.0	0.0	-0.0	-0.0	-0.0	-0.0	0.0	-0.0	-0.0	-0.0	-0.0	0.0	-0.0	0.0	-0.0	2787	0.0	1442	0.52	0.0	0.0	0.0	0.633	0.0	0.0	0.0	0.0	2362	0.52	2364	0.0	2317	0.0	0.972	0.05	0.0
CPI-SS03D5CBF55	EDN3_EDNRA	simple:P14138	simple:P25101	EDN3	EDNRA	True	False	True	curated	False	Ligand-Receptor	Signaling by Endothelin	2284	0.0	0.939	0.017	0.0	0.0	0.0	0.13	-0.0	0.0	-0.0	-0.0	1859	0.017	1861	-0.0	2369	0.0	1024	0.101	0.0	0.0	0.0	0.215	0.0	0.0	0.0	0.0	1943	0.101	1946	0.0	2377	0.0	1032	0.109	0.0
CPI-SS09B92F236	EDN1_EDNRB	simple:P05305	simple:P24530	EDN1	EDNRB	True	False	True	curated	False	Ligand-Receptor	Signaling by Endothelin	0.0	-0.0	0.0	-0.0	-0.0	-0.0	-0.0	0.0	-0.0	-0.0	-0.0	-0.0	0.0	-0.0	0.0	0.0	1525	0.521	1493	0.0	0.0	0.0	0.0	0.629	0.0	0.0	0.0	0.0	0.914	0.533	2721	4528	1055	0.051	1023	0.0	0.0
CPI-SS0696491A3	EDN3_EDNRB	simple:P14138	simple:P24530	EDN3	EDNRB	True	False	True	curated	False	Ligand-Receptor	Signaling by Endothelin	1022	0.018	0.99	0.0	-0.0	-0.0	-0.0	0.127	-0.0	-0.0	-0.0	-0.0	0.411	0.03	2218	4025	1107	0.102	1074	0.0	0.0	0.0	0.0	0.211	0.0	0.0	0.0	0.0	0.496	0.114	2302	2025-11-04	1115	0.11	1082	0.0	0.0
CPI-SS046F6F0C1	EFNA1_EPHA2	simple:P20827	simple:P29317	EFNA1	EPHA2	True	False	True	curated	False	Ligand-Receptor	Signaling by Ephrin	-0.0	0.0	-0.0	-0.0	-0.0	-0.0	0.0	0.0	-0.0	-0.0	-0.0	-0.0	0.0	-0.0	-0.0	-0.0	1425	1609	0.0	1433	1428	1467	2008	1705	0.0	0.0	0.0	0.0	1589	1456	1948-01-01	0.0	-0.0	0.0	-0.0	-0.0	-0.0
CPI-SS0087A3F67	EFNB1_EPHA2	simple:P98172	simple:P29317	EFNB1	EPHA2	False	False	True	curated	False	Ligand-Receptor	Signaling by Ephrin	0.386	0.57	0.0	0.394	0.389	0.428	0.969	0.666	0.0	0.0	0.0	0.0	0.551	0.418	0.441	0.0	0.133	0.317	0.0	0.141	0.136	0.175	0.716	0.413	0.0	0.0	0.0	0.0	0.298	0.165	0.188	0.0	0.368	0.553	0.0	0.377	0.371
CPI-SS06E797E50	EFNB1_EPHB2	simple:P98172	simple:P29323	EFNB1	EPHB2	False	False	True	curated	False	Ligand-Receptor	Signaling by Ephrin	0.406	0.425	0.466	0.492	0.411	0.417	1202	0.0	0.0	0.0	0.583	0.0	0.643	0.484	0.0	0.0	0.153	0.171	0.213	0.239	0.158	0.164	0.949	0.0	0.0	0.0	0.33	0.0	0.39	0.231	0.0	0.0	0.388	0.407	0.448	0.474	0.394
CPI-SS0ECCB4382	EFNB3_EPHB2	simple:Q15768	simple:P29323	EFNB3	EPHB2	False	True	True	curated	False	Ligand-Receptor	Signaling by Ephrin	0.105	0.123	0.165	0.191	0.11	0.116	0.901	0.0	0.0	0.0	0.282	0.0	0.342	0.183	0.0	0.0	0.046	0.064	0.105	0.132	0.051	0.056	0.841	0.0	0.0	-0.0	0.223	-0.0	0.283	0.124	-0.0	-0.0	0.075	0.094	0.135	0.161	0.08
CPI-SS052119104	AREG_EGFR	simple:P15514	simple:P00533	AREG	EGFR	True	False	True	curated	False	Ligand-Receptor	Signaling by Epidermal growth factor	0.16	0.631	0.528	0.035	0.038	0.035	0.93	-0.0	-0.0	-0.0	0.0	0.0	0.753	0.032	0.0	0.0	0.18	0.651	0.548	0.054	0.057	0.055	0.95	0.0	0.0	0.0	0.0	0.0	0.773	0.052	0.0	0.0	0.0	0.0	0.0	-0.0	-0.0
CPI-SS09B2ACA25	HBEGF_EGFR	simple:Q99075	simple:P00533	HBEGF	EGFR	True	True	True	curated	False	Ligand-Receptor	Signaling by Epidermal growth factor	0.495	0.966	0.863	0.369	0.372	0.369	1265	0.0	0.0	0.0	0.0	0.0	1087	0.366	0.0	0.0	0.162	0.632	0.529	0.036	0.039	0.036	0.932	-0.0	-0.0	0.0	0.0	0.0	0.754	0.033	0.0	0.0	0.771	1241	1138	0.645	0.648
CPI-SS07E5C3060	TGFA_EGFR	simple:P01135	simple:P00533	TGFA	EGFR	True	False	True	curated	False	Ligand-Receptor	Signaling by Transforming growth factor	0.0	0.0	0.0	-0.0	-0.0	-0.0	0.0	-0.0	-0.0	-0.0	-0.0	-0.0	0.0	-0.0	-0.0	-0.0	0.428	0.899	0.796	0.302	0.305	0.303	1198	0.0	0.0	0.0	0.0	0.0	1021	0.3	0.0	0.0	0.157	0.628	0.525	0.032	0.035
CPI-SS01F67987A	FGF2_FGFR1	simple:P09038	simple:P11362	FGF2	FGFR1	True	False	True	curated	False	Ligand-Receptor	Signaling by Fibroblast growth factor	2021	1864	1919	1841	1348	1972-01-01	1648	1484	2342	2464	0.996	1059	1999	2517	1321	2025-03-01	0.0	0.0	0.0	0.0	0.0	0.0	0.0	0.0	0.0	0.0	0.0	0.0	0.0	0.0	0.0	0.0	3336	3179	3234	3156	2663
CPI-CS029D39F39	Glutamate_byGLS_and_SLC17A6_GRIA3	complex:Glutamate_byGLS_and_SLC17A6	simple:P42263		GRIA3	True	False	True	curated	False	Ligand-Receptor	Signaling by Glutamate	-0.0	0.294	0.439	1308	0.638	0.529	0.258	0.304	0.288	0.812	0.587	0.36	0.271	0.941	0.36	0.36	-0.0	0.285	0.43	1299	0.629	0.52	0.249	0.295	0.279	0.803	0.578	0.351	0.262	0.932	0.351	0.351	-0.0	0.281	0.426	1296	0.626
CPI-SS0BDA0E5E0	GAS6_TYRO3	simple:Q14393	simple:Q06418	GAS6	TYRO3	True	False	True	curated	False	Ligand-Receptor	Signaling by Growth arrest	0.758	0.895	0.684	0.693	0.0	0.666	0.834	0.819	1607	0.0	0.0	1232	0.861	0.692	0.0	0.0	0.282	0.42	0.209	0.217	0.0	0.19	0.359	0.344	1132	0.0	0.0	0.756	0.386	0.217	0.0	0.0	0.554	0.691	0.481	0.489	0.0
CPI-SS0FC612D4D	DLK1_NOTCH1	simple:P80370	simple:P46531	DLK1	NOTCH1	False	False	True	curated	False	Ligand-Receptor	Signaling by Notch	1009	0.343	1119	0.273	0.0	0.0	0.404	1604	0.0	0.0	0.879	0.846	1713	0.266	0.367	0.0	0.805	0.139	0.915	0.069	0.0	0.0	0.2	2025-04-01	0.0	0.0	0.675	0.642	1509	0.062	0.163	0.0	0.0	0.0	0.0	0.0	-0.0
CPI-SS052ADA696	JAG1_NOTCH1	simple:P78504	simple:P46531	JAG1	NOTCH1	False	False	True	curated	False	Ligand-Receptor	Signaling by Notch	1099	0.433	1209	0.363	0.0	0.0	0.494	1694	0.0	0.0	0.969	0.936	1803	0.356	0.457	0.0	0.96	0.294	2025-07-01	0.224	0.0	0.0	0.355	1556	0.0	0.0	0.83	0.797	1665	0.218	0.318	0.0	1739	1073	1849	1003	0.0
CPI-SS0E1A8414D	DLK1_NOTCH2	simple:P80370	simple:Q04721	DLK1	NOTCH2	False	False	True	curated	False	Ligand-Receptor	Signaling by Notch	1059	0.531	1808	0.295	0.309	0.25	1236	0.41	0.262	0.0	1158	0.876	2207	0.312	0.535	0.306	0.855	0.327	1604	0.091	0.105	0.046	1032	0.206	0.058	0.0	0.954	0.672	2003	0.108	0.331	0.102	0.0	0.0	0.0	0.0	0.0
CPI-SS060B82BBC	JAG1_NOTCH2	simple:P78504	simple:Q04721	JAG1	NOTCH2	False	False	True	curated	False	Ligand-Receptor	Signaling by Notch	1149	0.621	1898	0.385	0.399	0.34	1326	0.5	0.352	0.0	1248	0.966	2297	0.402	0.625	0.396	1011	0.483	1976-01-01	0.246	0.26	0.202	1188	0.362	0.213	0.0	1109	0.827	2159	0.263	0.486	0.258	1979-01-01	1262	2539	1025	1039
CPI-SS007AA9FDE	DLK1_NOTCH3	simple:P80370	simple:Q9UM47	DLK1	NOTCH3	False	False	True	curated	False	Ligand-Receptor	Signaling by Notch	2394	0.0	2213	0.0	0.0	0.0	0.677	0.32	0.0	0.0	0.0	0.0	2731	0.285	2703	0.0	2019-02-01	0.0	2009	0.0	0.0	0.0	0.473	0.116	-0.0	0.0	-0.0	-0.0	2527	0.081	2499	-0.0	0.0	-0.0	0.0	-0.0	-0.0
CPI-SS0B99F22A2	JAG1_NOTCH3	simple:P78504	simple:Q9UM47	JAG1	NOTCH3	False	False	True	curated	False	Ligand-Receptor	Signaling by Notch	2484	0.0	2303	0.0	0.0	0.0	0.767	0.41	0.0	0.0	0.0	0.0	2821	0.375	2793	0.0	2346	0.0	2164	0.0	0.0	0.0	0.629	0.272	0.0	0.0	0.0	0.0	2683	0.236	2654	0.0	3125	0.0	2943	0.0	0.0
CPI-CS005209739	b-Endorphin_byPOMC_OPRD1	complex:b-Endorphin_byPOMC	simple:P41143		OPRD1	True	False	True	curated	False	Ligand-Receptor	Signaling by Proopiomelanocortin	0.0	0.0	0.0	0.0	0.203	0.311	0.0	0.0	0.609	0.0	0.0	0.0	0.119	0.118	0.0	0.0	0.0	0.0	0.0	0.0	0.223	0.33	0.0	0.0	0.628	0.0	0.0	0.0	0.138	0.137	0.0	0.0	-0.0	-0.0	-0.0	-0.0	0.0
CPI-SS07361522F	PGF_FLT1	simple:P49763	simple:P17948	PGF	FLT1	True	False	True	curated	False	Ligand-Receptor	Signaling by Placenta growth factor	0.373	0.0	0.407	0.359	0.0	0.35	0.0	3214	0.0	0.0	0.628	0.82	0.409	0.0	0.0	0.0	0.0	-0.0	0.0	0.0	-0.0	-0.0	-0.0	0.0	-0.0	-0.0	0.0	0.0	0.0	-0.0	-0.0	-0.0	0.479	0.0	0.513	0.465	0.0
CPI-SS0B9B3870A	VEGFA_FLT1	simple:P15692	simple:P17948	VEGFA	FLT1	True	False	True	curated	False	Ligand-Receptor	Signaling by Vascular endothelial growth factor	1219	0.0	1253	1205	0.0	1196	0.0	2025-06-04	0.0	0.0	1474	1666	1255	0.0	0.0	0.0	2025-01-01	0.0	1134	1086	0.0	1077	0.0	1994-03-01	0.0	0.0	1355	1546	1136	0.0	0.0	0.0	2632	0.0	2666	2618	0.0
CPI-SS00D51DD37	VEGFB_FLT1	simple:P49765	simple:P17948	VEGFB	FLT1	True	False	True	curated	False	Ligand-Receptor	Signaling by Vascular endothelial growth factor	0.47	0.0	0.503	0.456	0.0	0.447	0.0	1931-03-01	0.0	0.0	0.725	0.916	0.506	0.0	0.0	0.0	0.452	0.0	0.485	0.438	0.0	0.429	0.0	3292	0.0	0.0	0.706	0.898	0.488	0.0	0.0	0.0	0.941	0.0	0.975	0.927	0.0
CPI-SC0B51DC960	PGF_FLT1_complex	simple:P49763	complex:FLT1_complex	PGF		True	False	True	curated	False	Ligand-Receptor	Signaling by Placenta growth factor	0.373	0.0	0.0	0.345	0.0	0.0	0.0	2721	0.0	0.0	0.628	0.82	0.406	0.0	0.0	0.0	0.0	-0.0	-0.0	-0.0	-0.0	-0.0	-0.0	0.0	-0.0	-0.0	0.0	0.0	0.0	-0.0	-0.0	-0.0	0.479	0.0	0.0	0.451	0.0
CPI-SC0AFC650CD	VEGFA_FLT1_complex	simple:P15692	complex:FLT1_complex	VEGFA		True	False	True	curated	False	Ligand-Receptor	Signaling by Vascular endothelial growth factor	1219	0.0	0.0	1191	0.0	0.0	0.0	3567	0.0	0.0	1474	1666	1252	0.0	0.0	0.0	2025-01-01	0.0	0.0	1072	0.0	0.0	0.0	3448	0.0	0.0	1355	1546	1133	0.0	0.0	0.0	2632	0.0	0.0	2604	0.0
CPI-SC03F1C301F	VEGFB_FLT1_complex	simple:P49765	complex:FLT1_complex	VEGFB		True	False	True	curated	False	Ligand-Receptor	Signaling by Vascular endothelial growth factor	0.47	0.0	0.0	0.441	0.0	0.0	0.0	2818	0.0	0.0	0.725	0.916	0.503	0.0	0.0	0.0	0.452	0.0	0.0	0.423	0.0	0.0	0.0	2799	0.0	0.0	0.706	0.898	0.485	0.0	0.0	0.0	0.941	0.0	0.0	0.913	0.0
CPI-SS01790830C	PGF_NRP1	simple:P49763	simple:O14786	PGF	NRP1	True	False	True	curated	False	Ligand-Receptor	Signaling by Placenta growth factor	2508	0.554	2124	0.87	0.613	0.726	1334	2105	0.507	0.605	1957	1064	2584	0.849	1091	0.554	0.0	0.0	0.0	0.0	0.0	0.0	0.0	0.0	0.0	0.0	0.0	0.0	0.0	0.0	0.0	0.0	2614	0.66	2023-02-01	0.976	0.719
CPI-SS043E22BF5	VEGFA_NRP1	simple:P15692	simple:O14786	VEGFA	NRP1	True	False	True	curated	False	Ligand-Receptor	Signaling by Vascular endothelial growth factor	3354	2025-04-01	2971	1716	1459	1572	2018-02-01	2951	1353	1451	2803	1991-01-01	1943-03-01	1696	1937	2025-04-01	3235	1281	2851	1596	1934-01-01	1453	2061	2832	1233	1331	2684	1979-01-01	3311	1576	1817	1281	4767	2813	4384	3129	2872
CPI-SS00508D1C2	VEGFB_NRP1	simple:P49765	simple:O14786	VEGFB	NRP1	True	False	True	curated	False	Ligand-Receptor	Signaling by Vascular endothelial growth factor	2605	0.651	2221	0.966	0.71	0.822	1431	2202	0.603	0.701	2054	2016-01-01	1968-02-01	0.946	1187	0.651	2586	0.633	2203	0.948	0.692	0.804	1413	2184	0.585	0.683	2036	1142	2662	0.928	1169	0.633	3076	1122	2692	1437	1181
CPI-SS065D9259F	PGF_NRP2	simple:P49763	simple:O60462	PGF	NRP2	True	False	True	curated	False	Ligand-Receptor	Signaling by Placenta growth factor	1093	0.0	1107	0.394	0.404	0.354	0.0	2197	0.0	0.372	0.752	0.0	1457	0.409	0.726	2025-03-03	0.0	-0.0	0.0	0.0	0.0	0.0	-0.0	0.0	-0.0	0.0	0.0	-0.0	0.0	0.0	0.0	0.0	1199	0.0	1213	0.5	0.51
CPI-SS0674B0F46	SEMA3F_NRP2	simple:Q13275	simple:O60462	SEMA3F	NRP2	True	False	True	curated	False	Ligand-Receptor	Signaling by Semaphorin	0.756	-0.0	0.77	0.057	0.067	0.017	0.0	1986-01-01	-0.0	0.035	0.415	-0.0	1121	0.073	0.389	2963	0.0	-0.0	0.0	0.0	0.0	-0.0	-0.0	0.0	-0.0	0.0	0.0	-0.0	0.0	0.0	0.0	0.0	0.0	-0.0	0.0	0.0	0.0
CPI-SS046F8AD8B	VEGFA_NRP2	simple:P15692	simple:O60462	VEGFA	NRP2	True	False	True	curated	False	Ligand-Receptor	Signaling by Vascular endothelial growth factor	1939	0.0	1953	2024-01-01	2025-01-01	2025-02-01	0.0	3043	0.0	1218	1598	0.0	2303	1255	1572	4146	1982-01-01	0.0	1833	1121	1131	1081	0.0	2923	0.0	1099	1478	0.0	2184	1136	1452	4027	3352	0.0	3366	2653	2663
CPI-SS036B08188	PLAU_PLAUR	simple:P00749	simple:Q03405	PLAU	PLAUR	True	False	True	curated	False	Ligand-Receptor	Signaling by Plasminogen Activator	3723	2148	3219	1849	1746	1808	2819	1796	2284	0.0	1975-03-01	2214	3431	1902	2338	4856	2025-11-02	0.535	1606	0.236	0.133	0.195	1206	0.183	0.671	0.0	2137	0.6	1817	0.289	0.725	3243	3739	2164	3235	1865	1762
CPI-SS05A26A1DE	PDGFB_PDGFRB	simple:P01127	simple:P09619	PDGFB	PDGFRB	True	False	True	curated	False	Ligand-Receptor	Signaling by Platelet-derived growth factor	3444	0.0	3017	-0.0	-0.0	-0.0	-0.0	0.087	-0.0	-0.0	-0.0	-0.0	2996	0.033	3287	-0.0	1982-03-01	0.0	3393	0.0	0.0	0.0	0.0	0.463	0.0	0.0	0.0	0.0	3372	0.409	3664	0.0	0.0	-0.0	0.0	-0.0	-0.0
CPI-SS056993231	GCG_GCGR	simple:P01275	simple:P47871	GCG	GCGR	True	False	True	curated	False	Ligand-Receptor	Signaling by Pro-glucagon precursor	0.0	0.0	0.0	2007	2369	2279	0.0	0.0	0.0	2001	0.0	0.0	2016	2096	0.0	0.0	0.0	0.0	0.0	2836	3198	3108	0.0	0.0	0.0	1983-02-01	0.0	0.0	2845	2925	0.0	0.0	0.0	0.0	0.0	3351	3713
CPI-CC0010C54C6	atRetinoicAcid_byALDH1A1_RAreceptor_RARA	complex:atRetinoicAcid_byALDH1A1	complex:RAreceptor_RARA			True	False	True	curated	False	Ligand-Receptor	Signaling by Retinoic Acid	0.94	0.0	0.666	0.6	0.652	0.0	0.679	0.0	0.0	0.0	0.0	0.0	0.576	0.583	0.0	0.0	4041	0.0	3766	3701	3752	0.0	3779	0.0	0.0	0.0	0.0	0.0	3677	3684	0.0	0.0	1901	0.0	1627	1561	1613
CPI-CC03F7FB36A	atRetinoicAcid_byALDH1A3_RAreceptor_RARA	complex:atRetinoicAcid_byALDH1A3	complex:RAreceptor_RARA			True	False	True	curated	False	Ligand-Receptor	Signaling by Retinoic Acid	0.802	0.0	0.528	0.462	0.514	0.0	0.541	0.0	0.0	0.0	0.0	0.0	0.438	0.446	0.0	0.0	0.539	0.0	0.265	0.199	0.251	0.0	0.278	0.0	0.0	0.0	-0.0	-0.0	0.175	0.182	-0.0	-0.0	0.829	0.0	0.555	0.489	0.541
CPI-CC0A06D2C2D	atRetinoicAcid_byALDH1A1_RAreceptor_RXRB	complex:atRetinoicAcid_byALDH1A1	complex:RAreceptor_RXRB			True	False	True	curated	False	Ligand-Receptor	Signaling by Retinoic Acid	0.928	0.0	0.666	0.621	0.652	0.0	0.679	0.0	0.0	0.0	0.0	0.0	0.576	0.583	0.0	0.0	4028	0.0	3766	3722	3752	0.0	3779	0.0	0.0	0.0	0.0	0.0	3677	3684	0.0	0.0	1889	0.0	1627	1582	1613
CPI-CC09B046394	atRetinoicAcid_byALDH1A3_RAreceptor_RXRB	complex:atRetinoicAcid_byALDH1A3	complex:RAreceptor_RXRB			True	False	True	curated	False	Ligand-Receptor	Signaling by Retinoic Acid	0.79	0.0	0.528	0.483	0.514	0.0	0.541	0.0	0.0	0.0	0.0	0.0	0.438	0.446	0.0	0.0	0.527	0.0	0.265	0.22	0.251	0.0	0.278	0.0	0.0	0.0	-0.0	-0.0	0.175	0.182	-0.0	-0.0	0.817	0.0	0.555	0.51	0.541
CPI-CC0E829C954	atRetinoicAcid_byALDH1A1_RAreceptor_RXRG	complex:atRetinoicAcid_byALDH1A1	complex:RAreceptor_RXRG			True	False	True	curated	False	Ligand-Receptor	Signaling by Retinoic Acid	0.0	0.0	0.528	0.536	0.652	0.0	0.522	0.0	0.0	0.0	0.0	0.0	0.557	0.583	0.0	0.0	0.0	0.0	3629	3636	3752	0.0	3622	0.0	0.0	0.0	0.0	0.0	3658	3684	0.0	0.0	0.0	0.0	1489	1497	1613
CPI-CC00B974CC4	atRetinoicAcid_byALDH1A3_RAreceptor_RXRG	complex:atRetinoicAcid_byALDH1A3	complex:RAreceptor_RXRG			True	False	True	curated	False	Ligand-Receptor	Signaling by Retinoic Acid	0.0	0.0	0.39	0.398	0.514	0.0	0.384	0.0	0.0	0.0	0.0	0.0	0.42	0.446	0.0	0.0	0.0	0.0	0.127	0.135	0.251	0.0	0.121	0.0	0.0	0.0	-0.0	-0.0	0.156	0.182	-0.0	-0.0	0.0	0.0	0.417	0.425	0.541
CPI-SS0892F3080	SEMA4C_PLXNB2	simple:Q9C0C4	simple:O15031	SEMA4C	PLXNB2	False	True	True	curated	False	Ligand-Receptor	Signaling by Semaphorin	1475	1075	1662	1517	1634	1543	2262	1153	2413	2019-02-01	1541	0.829	1953-01-01	1836	0.816	1645	0.956	0.556	1143	0.998	1114	1024	1742	0.634	1894	1967-01-01	1021	0.31	1011	1316	0.297	1126	1661	1261	1849	1703	1982-01-01
CPI-SS0A512249D	SST_SSTR1	simple:P61278	simple:P30872	SST	SSTR1	True	False	True	curated	False	Ligand-Receptor	Signaling by Somatostatin	0.0	2092	2164	2614	2333	2865	2072	2117	2052	2734	2126	2126	0.0	2758	2201	2126	0.0	1608	1968-01-01	2013-02-01	1849	2381	1588	1633	1568	2249	1642	1642	0.0	2273	1717	1642	0.0	2042	2113	2563	2283
CPI-SS0FE594C97	SST_SSTR2	simple:P61278	simple:P30874	SST	SSTR2	True	False	True	curated	False	Ligand-Receptor	Signaling by Somatostatin	0.0	2551	2582	3184	2729	2972	2269	2296	2021-03-01	2595	2497	2082	1962	2552	2375	2082	0.0	2067	2098	2699	2245	2488	1785	1812	2726	2111	2012	1598	1478	2068	1891	1598	0.0	2501	2532	3133	2678
CPI-SS05A3441B9	SST_SSTR3	simple:P61278	simple:P32745	SST	SSTR3	True	False	True	curated	False	Ligand-Receptor	Signaling by Somatostatin	0.0	0.0	0.0	2487	2382	2204	0.0	0.0	1969	2171	0.0	0.0	2272	2445	0.0	0.0	0.0	0.0	0.0	2003	1898	1972-01-01	0.0	0.0	1485	1687	0.0	0.0	1787	1961	0.0	0.0	0.0	0.0	0.0	2436	2331
CPI-SS085EE60B1	TGFB1_TGFBR3	simple:P01137	simple:Q03167	TGFB1	TGFBR3	True	False	True	curated	False	Ligand-Receptor	Signaling by Transforming growth factor	1833	1565	1777	1176	2135	1674	2028-01-01	1373	1608	1235	1173	1173	1382	1133	1425	1173	0.877	0.609	0.82	0.22	1179	0.718	0.324	0.416	0.651	0.279	0.217	0.217	0.426	0.176	0.469	0.217	1901	1633	1845	1244	2203
CPI-SS0D46E2B45	TGFB3_TGFBR3	simple:P10600	simple:Q03167	TGFB3	TGFBR3	True	False	True	curated	False	Ligand-Receptor	Signaling by Transforming growth factor	2854	2586	2797	2197	3156	2694	2025-03-02	2393	2628	2256	2194	2194	2403	2153	2446	2194	0.753	0.485	0.697	0.096	1055	0.594	0.2	0.293	0.528	0.155	0.093	0.093	0.302	0.053	0.345	0.093	2281	2013	2224	1624	2583
CPI-SS001865B32	TNFSF10_TNFRSF10B	simple:P50591	simple:O14763	TNFSF10	TNFRSF10B	True	False	True	curated	False	Ligand-Receptor	Signaling by Tumor necrosis factor	0.0	0.0	0.0	-0.0	-0.0	-0.0	0.0	0.0	-0.0	-0.0	-0.0	-0.0	0.0	-0.0	-0.0	-0.0	1961	1937	1778	1286	1316	1257	2161	1694	0.0	0.0	1205	1205	2025-01-02	1257	1279	1205	1112	1089	0.929	0.438	0.468
CPI-SS02EF3E1BA	TNFSF12_TNFRSF12A	simple:O43508	simple:Q9NP84	TNFSF12	TNFRSF12A	True	False	True	curated	False	Ligand-Receptor	Signaling by Tumor necrosis factor	2197	2403	1736	0.879	0.868	1949-01-01	2476	0.331	0.816	0.451	0.0	0.0	2024-02-01	0.759	0.55	1437	2201	2407	1741	0.883	0.872	1494	1948-02-01	0.335	0.82	0.455	0.0	0.0	2244	0.763	0.554	1442	2337	2542	1876	1019	1007
CPI-SS0C03F7CDC	VEGFA_KDR	simple:P15692	simple:P35968	VEGFA	KDR	True	False	True	curated	False	Ligand-Receptor	Signaling by Vascular endothelial growth factor	1325	0.0	0.0	1191	0.0	0.0	0.0	3567	0.0	0.0	1527	1986-01-01	1252	1199	0.0	0.0	1205	0.0	0.0	1072	0.0	0.0	0.0	3448	0.0	0.0	1408	1741	1133	1079	0.0	0.0	2738	0.0	0.0	2604	0.0
CPI-SS0661CE946	WNT4_SFRP2	simple:P56705	simple:Q96HF1	WNT4	SFRP2	True	False	False	curated	False	Ligand-Ligand	Signaling by WNT inhibition	3922	0.244	2658	0.238	0.23	0.0	0.221	0.0	0.0	0.257	0.0	0.0	3107	0.219	0.326	0.0	3821	0.143	2557	0.137	0.129	0.0	0.121	0.0	0.0	0.156	0.0	0.0	3006	0.119	0.225	0.0	4104	0.426	1984-02-01	0.42	0.411
CPI-SS03F33B34C	WNT5A_SFRP2	simple:P41221	simple:Q96HF1	WNT5A	SFRP2	True	False	False	curated	False	Ligand-Ligand	Signaling by WNT inhibition	5472	1794	4208	1788	1779	0.0	1771	0.0	0.0	1806	0.0	0.0	4657	1769	1876	0.0	3762	0.084	2498	0.078	0.07	0.0	0.061	0.0	0.0	0.097	0.0	0.0	2947	0.059	0.166	0.0	4608	0.93	3344	0.924	0.916
CPI-SS0D5AAA463	WNT4_SFRP5	simple:P56705	simple:Q5T4F7	WNT4	SFRP5	True	False	False	curated	False	Ligand-Ligand	Signaling by WNT inhibition	0.0	0.255	0.226	0.237	0.241	0.226	1088	0.0	0.0	0.0	0.226	0.226	0.0	0.254	0.226	0.226	0.0	0.154	0.125	0.136	0.14	0.125	0.987	0.0	0.0	0.0	0.125	0.125	0.0	0.154	0.125	0.125	0.0	0.436	0.408	0.419	0.423
CPI-SS0734D2DA8	WNT5A_SFRP5	simple:P41221	simple:Q5T4F7	WNT5A	SFRP5	True	False	False	curated	False	Ligand-Ligand	Signaling by WNT inhibition	0.0	1804	1776	1787	1791	1776	2638	0.0	0.0	0.0	1776	1776	0.0	1804	1776	1776	-0.0	0.095	0.066	0.077	0.081	0.066	0.928	0.0	0.0	0.0	0.066	0.066	0.0	0.094	0.066	0.066	0.0	0.941	0.912	0.923	0.927
CPI-SS04C672963	ESAM_ESAM	simple:Q96AP7	simple:Q96AP7	ESAM	ESAM	False	False	False	curated	False	Adhesion-Adhesion		0.35	0.0	0.203	0.18	0.0	0.0	0.258	2696	0.0	0.194	0.416	0.634	0.0	0.235	0.766	0.0	0.0	-0.0	-0.0	-0.0	-0.0	-0.0	0.0	0.0	-0.0	-0.0	0.0	0.0	-0.0	0.0	0.0	-0.0	0.203	-0.0	0.057	0.033	0.0
CPI-SS0D5A3EC0A	LCN2_SLC22A17	simple:P80188	simple:Q8WUG5	LCN2	SLC22A17	True	False	True	curated	False	Ligand-Receptor		0.0	-0.0	0.0	0.0	0.0	0.0	-0.0	0.0	0.0	0.0	0.0	-0.0	0.0	0.0	0.0	0.0	3006	2134	1965-02-01	2022-04-01	3439	3716	2013-02-01	2317	3915	3518	2261	2033	2623	2027-03-01	2392	3177	0.0	0.0	0.0	0.0	0.0
CPI-SS09CEEE405	MPZL1_MPZL1	simple:O95297	simple:O95297	MPZL1	MPZL1	False	False	False	curated	False	Adhesion-Adhesion		3132	2694	3702	2169	2113	2051	2758	2914	2049	2008	2298	1578	3339	2219	2205	1578	2694	2256	3264	1731	1675	1614	1932-02-01	2476	1611	1957-01-01	1986-01-01	2014-01-01	2901	1781	1767	2014-01-01	3702	3264	4271	2739	2683
[truncated: 206 more columns]

## Sheet: MOE-FB_Stats. analysis_means
id_cp_interaction	interacting_pair	partner_a	partner_b	gene_a	gene_b	secreted	receptor_a	receptor_b	annotation_strategy	is_integrin	directionality	classification	PSC|PSC	PSC|acinar	PSC|activated_stellate	PSC|alpha	PSC|beta	PSC|delta	PSC|ductal	PSC|endothelial	PSC|epsilon	PSC|gamma	PSC|macrophage	PSC|mast	PSC|mesenchymal	PSC|pp	PSC|quiescent_stellate	PSC|schwann	acinar|PSC	acinar|acinar	acinar|activated_stellate	acinar|alpha	acinar|beta	acinar|delta	acinar|ductal	acinar|endothelial	acinar|epsilon	acinar|gamma	acinar|macrophage	acinar|mast	acinar|mesenchymal	acinar|pp	acinar|quiescent_stellate	acinar|schwann	activated_stellate|PSC	activated_stellate|acinar	activated_stellate|activated_stellate	activated_stellate|alpha	activated_stellate|beta
CPI-SC0A2DB962D	CDH1_integrin_a2b1_complex	simple:P12830	complex:integrin_a2b1_complex	CDH1		False	False	False	curated	True	Adhesion-Adhesion	Adhesion by Cadherin	0.709	1322	1093	0.126	0.0	0.0	1323	1494	0.081	0.163	0.0	-0.0	1363	0.323	0.532	0.642	2017-03-01	3783	3554	2587	0.0	0.0	3784	3955	2542	2623	0.0	0.0	3824	2784	2993	3103	1005	1617	1389	0.421	0.0
CPI-SC0E85E1FB0	COL15A1_integrin_a2b1_complex	simple:P39059	complex:integrin_a2b1_complex	COL15A1		True	False	False	curated	True	Adhesion-Adhesion	Adhesion by Collagen/Integrin	3213	3826	3597	1963-02-01	0.0	0.0	3827	3998	2585	2666	0.0	0.0	3867	2827	3036	3146	0.698	1311	1082	0.115	0.0	-0.0	1312	1483	0.07	0.151	-0.0	-0.0	1352	0.312	0.521	0.631	3376	3988	3759	2792	0.0
CPI-SC04BD52124	COL18A1_integrin_a2b1_complex	simple:P39060	complex:integrin_a2b1_complex	COL18A1		True	False	False	curated	True	Adhesion-Adhesion	Adhesion by Collagen/Integrin	2865	3478	3249	2282	0.0	0.0	3479	1965-03-01	2237	2318	0.0	0.0	3519	2479	2688	2798	0.687	2025-03-01	1071	0.104	0.0	-0.0	1301	1472	0.059	0.14	-0.0	-0.0	1341	0.301	0.51	0.62	3682	4294	4066	3098	0.0
CPI-SC04BCFC59C	COL1A1_integrin_a2b1_complex	simple:P02452	complex:integrin_a2b1_complex	COL1A1		True	False	False	curated	True	Adhesion-Adhesion	Adhesion by Collagen/Integrin	4955	5568	5339	4372	0.0	0.0	5569	1974-05-01	4327	4408	0.0	0.0	5609	4569	4778	4888	0.991	1604	1375	0.408	0.0	0.0	1605	1776	0.363	0.444	0.0	0.0	1645	0.605	0.814	0.924	5539	6151	5922	4955	0.0
CPI-SC03D0A4AD2	COL1A2_integrin_a2b1_complex	simple:P08123	complex:integrin_a2b1_complex	COL1A2		True	False	False	curated	True	Adhesion-Adhesion	Adhesion by Collagen/Integrin	1967-04-01	5282	5054	4086	0.0	0.0	5283	5455	4041	4123	0.0	0.0	5324	4284	4492	4602	0.769	1381	1152	0.185	0.0	0.0	1382	1554	0.14	0.222	0.0	-0.0	1423	0.383	0.591	0.701	4498	2025-11-05	4881	3914	0.0
CPI-SC044C2FDA4	COL27A1_integrin_a2b1_complex	simple:Q8IZC6	complex:integrin_a2b1_complex	COL27A1		True	False	False	curated	True	Adhesion-Adhesion	Adhesion by Collagen/Integrin	0.0	0.0	0.0	0.0	-0.0	-0.0	0.0	0.0	0.0	0.0	-0.0	-0.0	0.0	0.0	0.0	0.0	0.0	0.0	0.0	0.0	-0.0	-0.0	0.0	0.0	-0.0	0.0	-0.0	-0.0	0.0	0.0	0.0	0.0	1439	2052	1823	0.856	0.0
CPI-SC06A152CC0	COL3A1_integrin_a2b1_complex	simple:P02461	complex:integrin_a2b1_complex	COL3A1		True	False	False	curated	True	Adhesion-Adhesion	Adhesion by Collagen/Integrin	4313	4926	4697	1973-03-01	0.0	0.0	4927	5098	3685	3766	0.0	0.0	4967	3927	4136	4246	0.714	1327	1098	0.131	0.0	0.0	1328	1499	0.086	0.167	0.0	-0.0	1368	0.328	0.537	0.647	4252	4864	4636	3669	0.0
CPI-SC03515B178	COL4A1_integrin_a2b1_complex	simple:P02462	complex:integrin_a2b1_complex	COL4A1		True	False	False	curated	True	Adhesion-Adhesion	Adhesion by Collagen/Integrin	3522	4135	3906	2939	0.0	0.0	4136	4307	2894	2975	0.0	0.0	4176	3136	3345	3455	0.0	0.0	0.0	0.0	-0.0	-0.0	0.0	0.0	0.0	0.0	-0.0	-0.0	0.0	0.0	0.0	0.0	3347	3959	3731	2763	0.0
CPI-SC0681DB40E	COL5A1_integrin_a2b1_complex	simple:P20908	complex:integrin_a2b1_complex	COL5A1		True	False	False	curated	True	Adhesion-Adhesion	Adhesion by Collagen/Integrin	3105	3717	3489	2521	0.0	0.0	3718	1989-03-01	2476	2558	0.0	0.0	3759	2719	2927	3037	0.681	1293	1064	0.097	0.0	-0.0	1294	1466	0.052	0.134	-0.0	-0.0	1335	0.294	0.503	0.613	3322	3934	3705	2738	0.0
CPI-SC0345262E7	COL5A2_integrin_a2b1_complex	simple:P05997	complex:integrin_a2b1_complex	COL5A2		True	False	False	curated	True	Adhesion-Adhesion	Adhesion by Collagen/Integrin	2619	3232	3003	2036	0.0	0.0	3233	3404	1991	2072	0.0	0.0	3273	2233	2442	2552	0.696	1308	2025-08-01	0.113	0.0	-0.0	1931-01-01	1481	0.068	0.149	-0.0	-0.0	1935-01-01	0.31	0.519	0.629	2783	3396	3167	2025-02-02	0.0
CPI-SC0D5418330	COL5A3_integrin_a2b1_complex	simple:P25940	complex:integrin_a2b1_complex	COL5A3		True	False	False	curated	True	Adhesion-Adhesion	Adhesion by Collagen/Integrin	1533	2145	1917	0.95	0.0	0.0	2146	2318	0.904	0.986	0.0	0.0	2187	1147	1355	1465	0.0	0.0	0.0	0.0	-0.0	-0.0	0.0	0.0	0.0	0.0	-0.0	-0.0	0.0	0.0	0.0	0.0	2776	3388	2016-03-01	2192	0.0
CPI-SC0CCB0D955	COL6A1_integrin_a2b1_complex	simple:P12109	complex:integrin_a2b1_complex	COL6A1		True	False	False	curated	True	Adhesion-Adhesion	Adhesion by Collagen/Integrin	3233	3846	3617	1965-02-01	0.0	0.0	3847	4018	2605	2686	0.0	0.0	3887	2847	3056	3166	0.862	1474	1246	0.279	0.0	0.0	1475	1647	0.233	0.315	0.0	0.0	1516	0.476	0.684	0.794	4692	5304	5076	4109	0.0
CPI-SC01A5C5096	COL6A2_integrin_a2b1_complex	simple:P12110	complex:integrin_a2b1_complex	COL6A2		True	False	False	curated	True	Adhesion-Adhesion	Adhesion by Collagen/Integrin	3288	2025-09-03	3672	2705	0.0	0.0	3902	4073	2659	2741	0.0	0.0	3942	2902	2025-11-03	3221	0.673	1286	1057	0.09	-0.0	-0.0	1287	1458	0.045	0.126	-0.0	-0.0	1327	0.287	0.496	0.606	4791	5404	5175	4208	0.0
CPI-SC084C79E20	COL6A3_integrin_a2b1_complex	simple:P12111	complex:integrin_a2b1_complex	COL6A3		True	False	False	curated	True	Adhesion-Adhesion	Adhesion by Collagen/Integrin	3369	3981	3753	2786	0.0	0.0	3982	4154	1974-02-01	2822	0.0	0.0	4023	2983	3191	3301	0.689	1301	1072	0.105	0.0	-0.0	1302	1474	0.06	0.142	-0.0	-0.0	1343	0.302	0.511	0.621	4505	5118	4889	3922	0.0
CPI-SC01D1C56CC	FN1_integrin_a2b1_complex	simple:P02751	complex:integrin_a2b1_complex	FN1		True	False	False	curated	True	Adhesion-Adhesion	Adhesion by Fibronectin	1959-03-01	4202	3973	3006	0.0	0.0	4203	4374	2961	3043	0.0	0.0	4243	3203	3412	3522	1004	1616	1388	0.421	0.0	0.0	1618	1789	0.376	0.457	0.0	0.0	1658	0.618	0.827	0.937	3697	4309	4081	3114	0.0
CPI-SC0A460766C	LAMC1_integrin_a2b1_complex	simple:P11047	complex:integrin_a2b1_complex	LAMC1		True	False	False	curated	True	Ligand-Receptor	Adhesion by Laminin	2042	2655	2426	1459	0.0	0.0	2656	2827	1414	1496	0.0	0.0	2696	1656	1865	1975	1518	2013-02-01	1901	0.934	0.0	0.0	2131	2303	0.889	0.971	0.0	0.0	2172	1131	1934-01-01	1945-01-01	2836	3448	2022-03-01	2252	0.0
CPI-SS0889E281D	CADM1_CADM1	simple:Q9BY67	simple:Q9BY67	CADM1	CADM1	False	False	False	curated	False	Adhesion-Adhesion	Adhesion by CADM	0.616	0.7	0.86	1361	2407	2445	1342	0.975	1934	1446	1715	1305	0.501	1419	0.947	1572	0.7	0.784	0.944	1445	2491	2529	1426	1059	2018	1953-01-01	1799	1389	0.585	1503	1031	1656	0.86	0.944	1104	1605	2651
CPI-SC027893337	COL15A1_integrin_a1b1_complex	simple:P39059	complex:integrin_a1b1_complex	COL15A1		True	False	False	curated	True	Adhesion-Adhesion	Adhesion by Collagen/Integrin	4517	2588	4581	2779	2707	2576	2607	4281	2774	2868	2647	0.0	4793	2761	4598	2798	2002	0.073	2066	0.264	0.192	0.061	0.091	1766	0.259	0.353	0.132	0.0	2278	0.246	2083	0.283	4679	1975-02-01	4744	2941	2869
CPI-SC0C739EDCE	COL18A1_integrin_a1b1_complex	simple:P39060	complex:integrin_a1b1_complex	COL18A1		True	False	False	curated	True	Adhesion-Adhesion	Adhesion by Collagen/Integrin	4169	2239	4233	2431	2359	2227	2258	3933	2425	2519	2299	0.0	4445	2413	4249	1945-02-01	1991	0.062	2055	0.253	0.181	0.049	0.08	1755	0.247	0.342	0.121	-0.0	2267	0.235	2071	0.272	4985	3056	2025-05-05	3247	3175
CPI-SC08DBCCFF0	COL1A1_integrin_a1b1_complex	simple:P02452	complex:integrin_a1b1_complex	COL1A1		True	False	False	curated	True	Adhesion-Adhesion	Adhesion by Collagen/Integrin	6259	1933-04-01	6323	4521	4449	4318	4349	6023	4516	1961-04-01	4389	0.0	6535	4503	1934-06-01	1954-04-01	2295	0.365	2359	0.557	0.485	0.353	0.384	2059	0.551	0.645	0.425	0.0	1957-02-01	0.539	2375	0.576	6842	4913	6907	5104	5032
CPI-SC09DB9D20A	COL1A2_integrin_a1b1_complex	simple:P08123	complex:integrin_a1b1_complex	COL1A2		True	False	False	curated	True	Adhesion-Adhesion	Adhesion by Collagen/Integrin	5973	4044	6038	4235	4163	4032	4063	5738	2023-04-01	4324	4103	0.0	6249	4217	6054	4255	2072	0.143	2137	0.334	0.262	0.131	0.162	1837	0.329	0.423	0.202	0.0	2348	0.316	2153	0.354	5801	3872	5866	4063	3991
CPI-SC050F64BB5	COL27A1_integrin_a1b1_complex	simple:Q8IZC6	complex:integrin_a1b1_complex	COL27A1		True	False	False	curated	True	Adhesion-Adhesion	Adhesion by Collagen/Integrin	0.0	0.0	0.0	0.0	0.0	0.0	0.0	0.0	0.0	0.0	0.0	-0.0	0.0	0.0	0.0	0.0	0.0	-0.0	0.0	0.0	0.0	-0.0	0.0	0.0	0.0	0.0	0.0	-0.0	0.0	0.0	0.0	0.0	2743	0.813	2807	1005	0.933
CPI-SC00367777A	COL3A1_integrin_a1b1_complex	simple:P02461	complex:integrin_a1b1_complex	COL3A1		True	False	False	curated	True	Adhesion-Adhesion	Adhesion by Collagen/Integrin	5617	3688	5681	3879	3807	3676	3706	5381	3873	3968	3747	0.0	5893	3861	5698	3898	2018	0.089	2082	0.28	0.208	0.077	0.107	1782	0.274	0.369	0.148	0.0	2294	0.262	2098	0.299	5556	3626	1962-05-01	3818	3746
CPI-SC0744E13CB	COL4A1_integrin_a1b1_complex	simple:P02462	complex:integrin_a1b1_complex	COL4A1		True	False	False	curated	True	Adhesion-Adhesion	Adhesion by Collagen/Integrin	4826	2897	1989-04-01	3088	3016	2884	2915	1959-04-01	3082	3177	2956	0.0	5102	2025-07-03	4906	3107	0.0	0.0	0.0	0.0	0.0	0.0	0.0	0.0	0.0	0.0	0.0	-0.0	0.0	0.0	0.0	0.0	1965-04-01	2721	4715	2912	1984-02-01
CPI-SC0592501EA	COL5A1_integrin_a1b1_complex	simple:P20908	complex:integrin_a1b1_complex	COL5A1		True	False	False	curated	True	Adhesion-Adhesion	Adhesion by Collagen/Integrin	4408	2479	4473	1967-02-01	2598	2467	2498	4173	2665	2759	2538	0.0	4684	2652	4489	1969-02-01	1984	0.055	2049	0.246	0.174	0.043	0.074	1749	0.241	0.335	0.114	-0.0	2026-02-01	0.228	2065	0.266	4625	2696	1969-04-01	2887	2815
CPI-SC037A0554C	COL5A2_integrin_a1b1_complex	simple:P05997	complex:integrin_a1b1_complex	COL5A2		True	False	False	curated	True	Adhesion-Adhesion	Adhesion by Collagen/Integrin	3923	1993	3987	2185	2113	1981	2012	3687	2179	2273	2053	0.0	4199	2167	4003	2204	2.0	0.07	2064	0.262	0.19	0.058	0.089	1764	0.256	0.35	0.13	0.0	2275	0.243	2025-08-02	0.281	4087	2157	4151	2349	2277
CPI-SC00EAD4C47	COL5A3_integrin_a1b1_complex	simple:P25940	complex:integrin_a1b1_complex	COL5A3		True	False	False	curated	True	Adhesion-Adhesion	Adhesion by Collagen/Integrin	2836	0.907	2901	1099	1026	0.895	0.926	2601	1093	1187	0.966	0.0	3112	2025-08-01	2917	1118	0.0	0.0	0.0	0.0	0.0	0.0	0.0	0.0	0.0	0.0	0.0	-0.0	0.0	0.0	0.0	0.0	4079	2015-02-01	4144	2341	2269
CPI-SC0549A759B	COL6A1_integrin_a1b1_complex	simple:P12109	complex:integrin_a1b1_complex	COL6A1		True	False	False	curated	True	Adhesion-Adhesion	Adhesion by Collagen/Integrin	4537	2607	4601	2799	2727	2595	2626	4301	2793	2887	2667	0.0	4813	2781	4617	2818	2165	0.236	2023-02-01	0.428	0.355	0.224	0.255	1993-01-01	0.422	0.516	0.295	0.0	2441	0.409	2246	0.447	5996	4066	2025-06-06	4258	4185
CPI-SC0F9FB6DCB	COL6A2_integrin_a1b1_complex	simple:P12110	complex:integrin_a1b1_complex	COL6A2		True	False	False	curated	True	Adhesion-Adhesion	Adhesion by Collagen/Integrin	4592	2662	4656	2854	2781	1965-02-01	2681	4356	2848	2942	2721	0.0	4867	2835	4672	2873	1977	0.048	2041	0.239	0.167	0.036	0.066	1741	0.233	0.328	0.107	-0.0	2253	0.221	2058	0.258	6095	4165	6159	4357	4285
CPI-SC0ECDD1074	COL6A3_integrin_a1b1_complex	simple:P12111	complex:integrin_a1b1_complex	COL6A3		True	False	False	curated	True	Adhesion-Adhesion	Adhesion by Collagen/Integrin	4672	2743	4737	2935	2862	2731	2762	4437	2929	3023	2802	0.0	4948	2916	4753	2954	1992	0.063	2057	0.254	0.182	0.051	0.082	1757	0.249	0.343	0.122	-0.0	2268	0.236	2073	0.274	5809	3879	5873	4071	3999
CPI-SC03AF43F8B	SEMA7A_integrin_a1b1_complex	simple:O75326	complex:integrin_a1b1_complex	SEMA7A		False	False	False	curated	True	Ligand-Receptor	Signaling by Semaphorin	2133	0.203	2197	0.395	0.322	0.191	0.222	1897	0.389	0.483	0.263	0.0	2408	0.376	2213	0.414	2185	0.255	2249	0.447	0.375	0.243	0.274	1949	0.441	0.535	0.315	0.0	2461	0.429	2265	0.466	2108	0.179	2173	0.371	0.298
CPI-SC08C485EAE	FN1_integrin_a3b1_complex	simple:P02751	complex:integrin_a3b1_complex	FN1		True	False	False	curated	True	Adhesion-Adhesion	Adhesion by Fibronectin	0.0	3633	3127	3237	3193	3215	4387	3055	3127	3142	0.0	0.0	3491	3365	3526	3138	0.0	1047	0.541	0.651	0.607	0.629	1801	0.469	0.541	0.556	0.0	0.0	0.906	0.78	0.941	0.553	0.0	1974-03-01	3234	3344	2025-03-03
CPI-SC0B80B8591	THBS1_integrin_a3b1_complex	simple:P07996	complex:integrin_a3b1_complex	THBS1		False	False	False	curated	True	Ligand-Receptor	Adhesion by Thrombospondin	0.0	2528	2022	2132	2088	2025-11-02	3282	1995-01-01	2022	2037	0.0	0.0	2387	2026-02-01	2422	2033	0.0	1094	0.588	0.698	0.654	0.676	1848	0.516	0.588	0.603	0.0	0.0	0.952	0.826	0.987	0.599	0.0	2374	1868	1978	1934
CPI-SC06C3BA86F	FN1_integrin_a5b1_complex	simple:P02751	complex:integrin_a5b1_complex	FN1		True	False	False	curated	True	Adhesion-Adhesion	Adhesion by Fibronectin	4413	1999-02-01	5197	0.0	0.0	0.0	3926	5696	0.0	0.0	4017	3072	4879	2025-05-03	3702	3982	1827	0.404	2611	0.0	0.0	0.0	1934-01-01	3111	0.0	0.0	1431	0.487	2294	0.464	1117	1396	1952-04-01	3097	5304	0.0	0.0
CPI-SC08F923F07	FN1_integrin_aVb1_complex	simple:P02751	complex:integrin_aVb1_complex	FN1		True	False	False	curated	True	Adhesion-Adhesion	Adhesion by Fibronectin	4229	3983	4494	3736	1991-03-01	3848	4434	3965	3753	3817	4058	3335	4818	3854	4095	4092	1644	1397	1908	2015-01-01	1325	1263	1849	1379	1167	1231	1472	0.749	2233	1269	1509	1507	4337	2025-09-04	4601	3843	4018
CPI-SC09B45FB39	FN1_integrin_aVb5_complex	simple:P02751	complex:integrin_aVb5_complex	FN1		True	False	False	curated	True	Adhesion-Adhesion	Adhesion by Fibronectin	4067	3309	4494	3481	2025-11-03	3191	4106	3965	2959	3306	4058	3008	4818	3328	4095	3008	1481	0.724	1908	0.896	0.524	0.605	1952-01-01	1379	0.374	0.721	1472	0.422	2233	0.743	1509	0.422	4174	3417	4601	3589	3218
CPI-SS04829AC68	GJA1_GJA1	simple:P17302	simple:P17302	GJA1	GJA1	False	False	False	curated	False	Gap-Gap	Adhesion by GAP junction	0.673	0.435	1032	0.348	0.341	0.0	0.95	2025-01-01	0.0	0.0	0.0	0.0	0.896	0.383	0.363	0.592	0.435	0.197	0.794	0.11	0.103	0.0	0.712	1012	0.0	0.0	0.0	0.0	0.658	0.145	0.125	0.354	1032	0.794	1391	0.707	0.7
CPI-SC024FAED24	LAMC1_integrin_a6b1_complex	simple:P11047	complex:integrin_a6b1_complex	LAMC1		True	False	False	curated	True	Ligand-Receptor	Adhesion by Laminin	0.0	2363	1401	1416	1427	1704	2266	1807	1911	1427	1426	1399	0.0	1556	1405	3038	0.0	1838	0.876	0.891	0.903	2018-01-01	1741	1282	1386	0.902	0.901	0.875	0.0	1031	0.88	2514	0.0	3156	2194	2209	2221
CPI-SC03C27B368	TNC_integrin_aVb6_complex	simple:P24821	complex:integrin_aVb6_complex	TNC		True	False	False	curated	True	Ligand-Receptor	Adhesion by tenascin	-0.0	0.772	-0.0	0.0	0.0	0.0	1039	-0.0	-0.0	-0.0	-0.0	-0.0	0.169	0.189	-0.0	-0.0	-0.0	0.766	-0.0	0.0	0.0	0.0	1033	-0.0	-0.0	-0.0	-0.0	-0.0	0.163	0.183	-0.0	-0.0	0.0	1386	0.0	0.0	0.0
CPI-SC08AC51E15	TGFB1_integrin_aVb6_complex	simple:P01137	complex:integrin_aVb6_complex	TGFB1		True	False	False	curated	True	Ligand-Receptor	Signaling by Transforming growth factor	0.0	1636	0.0	0.0	0.0	0.0	1903	0.0	0.0	0.0	0.0	0.0	1034	1053	0.0	0.0	0.0	0.925	0.0	0.0	0.0	0.0	1192	0.0	0.0	0.0	0.0	0.0	0.322	0.341	0.0	0.0	0.0	2066	0.0	0.0	0.0
CPI-SC0DA808D76	TGFB3_integrin_aVb6_complex	simple:P10600	complex:integrin_aVb6_complex	TGFB3		True	False	False	curated	True	Ligand-Receptor	Signaling by Transforming growth factor	0.0	2187	0.0	0.0	0.0	0.0	2454	0.0	0.0	0.0	0.0	0.0	1585	1604	0.0	0.0	-0.0	0.77	-0.0	0.0	0.0	0.0	1037	-0.0	-0.0	-0.0	-0.0	-0.0	0.167	0.187	-0.0	-0.0	0.0	2472	0.0	0.0	0.0
CPI-SS0CBCF26F8	APLP2_PIGR	simple:Q06481	simple:P01833	APLP2	PIGR	True	False	True	curated	False	Ligand-Receptor	Signaling by Amyloid-like protein	0.0	1867	1559	1509	1537	2025-05-01	2755	1543	1538	0.0	1556	1559	1431	1643	1577	1558	0.0	1936	1628	1578	1606	1569	2824	1612	1607	0.0	1625	1628	2025-05-01	1712	1646	1627	0.0	1933-02-01	2022	1971	1999
CPI-SS0A28DCA72	CXCL12_CXCR4	simple:P48061	simple:P61073	CXCL12	CXCR4	True	False	True	curated	False	Ligand-Receptor	Signaling by Chemokines	0.201	0.0	0.24	0.126	0.0	0.0	0.167	2468	0.0	0.0	1316	0.0	0.143	0.153	0.309	0.0	0.808	0.0	0.847	0.733	0.0	0.0	0.774	3075	0.0	0.0	1923	0.0	0.75	0.76	0.916	0.0	0.146	0.0	0.186	0.072	0.0
CPI-CS0CDFC0C7D	Cholesterol_byCEL_RORC	complex:Cholesterol_byCEL	simple:P51449		RORC	True	False	True	curated	False	Ligand-Receptor	Signaling by Cholesterol	0.0	0.284	0.14	0.421	0.472	0.274	0.353	0.0	0.244	0.326	0.146	0.0	0.254	0.304	0.152	0.0	0.0	2214	2069	2351	2402	2204	2283	0.0	2174	2256	2076	0.0	2184	2233	2081	0.0	-0.0	0.176	0.032	0.313	0.364
CPI-SS0D8632EB4	EDN1_EDNRA	simple:P05305	simple:P25101	EDN1	EDNRA	True	False	True	curated	False	Ligand-Receptor	Signaling by Endothelin	1307	0.0	1013	0.017	0.0	0.0	0.0	0.066	-0.0	0.0	0.02	-0.0	1916	0.022	1905	-0.0	1769	0.0	1474	0.478	0.0	0.0	0.0	0.527	0.0	0.0	0.482	0.0	2377	0.483	2367	0.0	1331	0.0	1037	0.041	0.0
CPI-SS03D5CBF55	EDN3_EDNRA	simple:P14138	simple:P25101	EDN3	EDNRA	True	False	True	curated	False	Ligand-Receptor	Signaling by Endothelin	1364	0.0	2025-07-01	0.074	0.0	0.0	0.0	0.122	0.0	0.0	0.077	0.0	1972	0.079	1962	0.0	1373	0.0	1079	0.083	0.0	0.0	0.0	0.132	0.0	0.0	0.086	0.0	1982	0.088	1971	0.0	1422	0.0	1127	0.131	0.0
CPI-SS09B92F236	EDN1_EDNRB	simple:P05305	simple:P24530	EDN1	EDNRB	True	False	True	curated	False	Ligand-Receptor	Signaling by Endothelin	0.558	0.0	0.778	0.0	-0.0	-0.0	-0.0	0.311	-0.0	-0.0	-0.0	-0.0	0.683	0.032	1994	0.86	1019	0.0	1239	0.0	0.0	0.0	0.0	0.772	0.0	0.0	0.0	0.0	1145	0.494	2455	1321	0.581	0.0	0.802	0.0	0.0
CPI-SS0696491A3	EDN3_EDNRB	simple:P14138	simple:P24530	EDN3	EDNRB	True	False	True	curated	False	Ligand-Receptor	Signaling by Endothelin	0.614	0.0	0.835	0.0	0.0	0.0	0.0	0.367	0.0	0.0	0.0	0.0	0.74	0.089	2051	0.917	0.623	0.0	0.844	0.0	0.0	0.0	0.0	0.377	0.0	0.0	0.0	0.0	0.749	0.098	2025-06-02	0.926	0.672	0.0	0.892	0.0	0.0
CPI-SS046F6F0C1	EFNA1_EPHA2	simple:P20827	simple:P29317	EFNA1	EPHA2	True	False	True	curated	False	Ligand-Receptor	Signaling by Ephrin	-0.0	0.0	-0.0	-0.0	-0.0	-0.0	0.0	0.0	-0.0	-0.0	-0.0	-0.0	-0.0	-0.0	-0.0	-0.0	1427	1497	1391	1359	1356	1362	2027	1673	0.0	0.0	0.0	0.0	1463	1398	1396	0.0	0.0	0.0	0.0	0.0	0.0
CPI-SS0087A3F67	EFNB1_EPHA2	simple:P98172	simple:P29317	EFNB1	EPHA2	False	False	True	curated	False	Ligand-Receptor	Signaling by Ephrin	0.605	0.675	0.569	0.537	0.534	0.54	1205	0.851	0.0	0.0	0.0	0.0	0.641	0.576	0.573	0.0	0.249	0.319	0.213	0.181	0.178	0.184	0.849	0.495	0.0	0.0	0.0	0.0	0.285	0.22	0.218	0.0	0.596	0.666	0.56	0.528	0.525
CPI-SS06E797E50	EFNB1_EPHB2	simple:P98172	simple:P29323	EFNB1	EPHB2	False	False	True	curated	False	Ligand-Receptor	Signaling by Ephrin	0.656	0.591	0.73	0.633	0.553	0.567	1375	0.0	0.0	0.585	0.761	0.0	0.757	0.674	0.0	0.0	0.3	0.235	0.374	0.277	0.197	0.212	1019	0.0	0.0	0.229	0.405	0.0	0.401	0.318	0.0	0.0	0.647	0.582	0.721	0.624	0.544
CPI-SS0ECCB4382	EFNB3_EPHB2	simple:Q15768	simple:P29323	EFNB3	EPHB2	False	True	True	curated	False	Ligand-Receptor	Signaling by Ephrin	0.135	0.07	0.209	0.112	0.032	0.047	0.854	-0.0	-0.0	0.064	0.24	-0.0	0.236	0.153	-0.0	-0.0	0.194	0.129	0.268	0.171	0.091	0.106	0.913	0.0	0.0	0.123	0.299	0.0	0.295	0.212	0.0	0.0	0.281	0.217	0.356	0.258	0.178
CPI-SS052119104	AREG_EGFR	simple:P15514	simple:P00533	AREG	EGFR	True	False	True	curated	False	Ligand-Receptor	Signaling by Epidermal growth factor	0.154	0.603	0.632	0.035	0.023	0.0	0.844	0.073	-0.0	0.0	0.0	0.0	0.763	0.069	0.207	0.192	0.154	0.604	0.632	0.036	0.024	0.0	0.845	0.073	-0.0	0.0	0.0	0.0	0.763	0.07	0.208	0.192	0.0	0.0	0.0	-0.0	-0.0
CPI-SS09B2ACA25	HBEGF_EGFR	simple:Q99075	simple:P00533	HBEGF	EGFR	True	True	True	curated	False	Ligand-Receptor	Signaling by Epidermal growth factor	0.514	0.964	0.992	0.396	0.384	0.0	1205	0.433	0.0	0.0	0.0	0.0	1123	0.43	0.568	0.552	0.187	0.636	0.665	0.068	0.056	0.0	0.877	0.106	0.0	0.0	0.0	0.0	0.796	0.102	0.24	0.225	0.63	2025-08-01	1108	0.511	0.499
CPI-SS07E5C3060	TGFA_EGFR	simple:P01135	simple:P00533	TGFA	EGFR	True	False	True	curated	False	Ligand-Receptor	Signaling by Transforming growth factor	0.0	0.0	0.0	-0.0	-0.0	-0.0	0.0	0.0	-0.0	-0.0	-0.0	-0.0	0.0	0.0	0.0	0.0	0.397	0.846	0.875	0.278	0.266	0.0	1087	0.315	0.0	0.0	0.0	0.0	1006	0.312	0.45	0.435	0.151	0.601	0.629	0.033	0.021
CPI-SS01F67987A	FGF2_FGFR1	simple:P09038	simple:P11362	FGF2	FGFR1	True	False	True	curated	False	Ligand-Receptor	Signaling by Fibroblast growth factor	1947-01-01	1709	1928	1976-01-01	1276	1866	1481	1551	1359	2377	0.924	0.712	1666	2183	1183	1493	0.0	0.0	0.0	0.0	0.0	0.0	0.0	0.0	0.0	0.0	0.0	0.0	0.0	0.0	0.0	0.0	2578	2817	3036	2868	2384
CPI-CS029D39F39	Glutamate_byGLS_and_SLC17A6_GRIA3	complex:Glutamate_byGLS_and_SLC17A6	simple:P42263		GRIA3	True	False	True	curated	False	Ligand-Receptor	Signaling by Glutamate	0.107	0.276	0.433	1284	0.612	0.547	0.253	0.351	0.572	1062	0.375	0.481	0.27	1084	0.407	0.354	0.104	0.273	0.43	1281	0.609	0.545	0.25	0.348	0.569	2025-06-01	0.372	0.479	0.267	1081	0.404	0.352	0.102	0.272	0.428	2028-01-01	0.608
CPI-SS0BDA0E5E0	GAS6_TYRO3	simple:Q14393	simple:Q06418	GAS6	TYRO3	True	False	True	curated	False	Ligand-Receptor	Signaling by Growth arrest	1056	1188	0.999	0.966	0.0	0.94	1064	1085	0.99	0.98	0.0	1017	1085	0.982	0.0	1323	0.314	0.447	0.258	0.225	0.0	0.199	0.323	0.344	0.249	0.239	0.0	0.276	0.344	0.241	0.0	0.582	0.794	0.927	0.738	0.705	0.0
CPI-SS0FC612D4D	DLK1_NOTCH1	simple:P80370	simple:P46531	DLK1	NOTCH1	False	False	True	curated	False	Ligand-Receptor	Signaling by Notch	1013	0.426	1357	0.325	0.0	0.0	0.451	1814	0.0	0.0	1314	0.938	1541	0.344	0.659	0.584	0.732	0.144	1075	0.044	0.0	-0.0	0.169	1532	-0.0	-0.0	1033	0.656	1259	0.062	0.377	0.302	0.752	0.164	1095	0.064	0.0
CPI-SS052ADA696	JAG1_NOTCH1	simple:P78504	simple:P46531	JAG1	NOTCH1	False	False	True	curated	False	Ligand-Receptor	Signaling by Notch	1479	0.892	1823	0.791	0.0	0.0	0.917	2028-02-01	0.0	0.0	1978-01-01	1404	2007	0.81	1125	1049	0.927	0.339	2027-01-01	0.239	0.0	0.0	0.364	1727	0.0	0.0	1228	0.851	1454	0.257	0.572	0.497	1518	0.931	1862	0.83	0.0
CPI-SS0E1A8414D	DLK1_NOTCH2	simple:P80370	simple:Q04721	DLK1	NOTCH2	False	False	True	curated	False	Ligand-Receptor	Signaling by Notch	1373	0.665	2025-09-01	0.347	0.362	0.33	1361	0.411	0.342	0.0	0.976	0.616	1829	0.36	0.938	1048	1092	0.384	1618	0.066	0.08	0.049	2025-08-01	0.129	0.06	0.0	0.695	0.335	1547	0.079	0.657	0.767	1112	0.404	1638	0.086	0.1
CPI-SS060B82BBC	JAG1_NOTCH2	simple:P78504	simple:Q04721	JAG1	NOTCH2	False	False	True	curated	False	Ligand-Receptor	Signaling by Notch	1839	1131	2365	0.813	0.827	0.796	1827	0.876	0.807	0.0	1442	1082	2294	0.826	1404	1514	1287	0.578	1813	0.26	0.275	0.244	1275	0.324	0.255	0.0	0.89	0.53	1742	0.273	0.852	0.962	1878	2017-01-01	2404	0.852	0.866
CPI-SS007AA9FDE	DLK1_NOTCH3	simple:P80370	simple:Q9UM47	DLK1	NOTCH3	False	False	True	curated	False	Ligand-Receptor	Signaling by Notch	2076	0.313	2751	0.0	0.0	0.0	0.76	0.423	0.0	0.0	0.472	0.0	2715	0.367	2787	0.483	1794	0.031	1947-02-01	0.0	0.0	-0.0	0.478	0.142	-0.0	-0.0	0.19	-0.0	2433	0.085	2505	0.201	1814	0.051	1949-02-01	0.0	0.0
CPI-SS0B99F22A2	JAG1_NOTCH3	simple:P78504	simple:Q9UM47	JAG1	NOTCH3	False	False	True	curated	False	Ligand-Receptor	Signaling by Notch	2541	0.778	3217	0.0	0.0	0.0	1225	0.889	0.0	0.0	0.938	0.0	2018-03-01	0.832	3253	0.949	1989	0.226	2665	0.0	0.0	0.0	0.673	0.337	0.0	0.0	0.385	0.0	2628	0.28	2025-07-02	0.396	1958-02-01	0.817	3256	0.0	0.0
CPI-CS005209739	b-Endorphin_byPOMC_OPRD1	complex:b-Endorphin_byPOMC	simple:P41143		OPRD1	True	False	True	curated	False	Ligand-Receptor	Signaling by Proopiomelanocortin	-0.0	-0.0	-0.0	0.0	0.158	0.379	-0.0	-0.0	-0.0	0.0	-0.0	-0.0	0.061	0.059	-0.0	-0.0	0.0	0.0	0.0	0.0	0.267	0.487	0.0	0.0	0.0	0.0	0.0	0.0	0.17	0.168	0.0	0.0	0.0	0.0	0.0	0.0	0.273
CPI-SS07361522F	PGF_FLT1	simple:P49763	simple:P17948	PGF	FLT1	True	False	True	curated	False	Ligand-Receptor	Signaling by Placenta growth factor	0.686	0.0	0.0	0.507	0.0	0.0	0.0	3275	0.0	0.513	0.0	0.0	0.507	0.55	0.0	0.0	0.0	-0.0	-0.0	-0.0	-0.0	-0.0	-0.0	0.0	-0.0	-0.0	-0.0	-0.0	-0.0	0.0	-0.0	-0.0	0.731	0.0	0.0	0.552	0.0
CPI-SS0B9B3870A	VEGFA_FLT1	simple:P15692	simple:P17948	VEGFA	FLT1	True	False	True	curated	False	Ligand-Receptor	Signaling by Vascular endothelial growth factor	1958-01-01	0.0	0.0	1401	0.0	0.0	0.0	4169	0.0	1406	0.0	0.0	2025-04-01	1444	0.0	0.0	2022-01-01	0.0	0.0	1041	0.0	0.0	0.0	3808	0.0	1046	0.0	0.0	2025-04-01	1084	0.0	0.0	2912	0.0	0.0	2733	0.0
CPI-SS00D51DD37	VEGFB_FLT1	simple:P49765	simple:P17948	VEGFB	FLT1	True	False	True	curated	False	Ligand-Receptor	Signaling by Vascular endothelial growth factor	0.851	0.0	0.0	0.672	0.0	0.0	0.0	1944-03-01	0.0	0.678	0.0	0.0	0.672	0.715	0.0	0.0	0.599	0.0	0.0	0.42	0.0	0.0	0.0	3188	0.0	0.426	0.0	0.0	0.42	0.463	0.0	0.0	1098	0.0	0.0	0.919	0.0
CPI-SC0B51DC960	PGF_FLT1_complex	simple:P49763	complex:FLT1_complex	PGF		True	False	True	curated	False	Ligand-Receptor	Signaling by Placenta growth factor	0.686	0.0	0.0	0.0	0.0	0.0	0.0	2913	0.0	0.0	0.0	0.0	0.0	0.516	0.0	0.0	0.0	-0.0	-0.0	-0.0	-0.0	-0.0	-0.0	0.0	-0.0	-0.0	-0.0	-0.0	-0.0	0.0	-0.0	-0.0	0.731	0.0	0.0	0.0	0.0
CPI-SC0AFC650CD	VEGFA_FLT1_complex	simple:P15692	complex:FLT1_complex	VEGFA		True	False	True	curated	False	Ligand-Receptor	Signaling by Vascular endothelial growth factor	1958-01-01	0.0	0.0	0.0	0.0	0.0	0.0	3807	0.0	0.0	0.0	0.0	0.0	1409	0.0	0.0	2022-01-01	0.0	0.0	0.0	0.0	0.0	0.0	3447	0.0	0.0	0.0	0.0	0.0	1049	0.0	0.0	2912	0.0	0.0	0.0	0.0
CPI-SC03F1C301F	VEGFB_FLT1_complex	simple:P49765	complex:FLT1_complex	VEGFB		True	False	True	curated	False	Ligand-Receptor	Signaling by Vascular endothelial growth factor	0.851	0.0	0.0	0.0	0.0	0.0	0.0	3078	0.0	0.0	0.0	0.0	0.0	0.681	0.0	0.0	0.599	0.0	0.0	0.0	0.0	0.0	0.0	2826	0.0	0.0	0.0	0.0	0.0	0.429	0.0	0.0	1098	0.0	0.0	0.0	0.0
CPI-SS01790830C	PGF_NRP1	simple:P49763	simple:O14786	PGF	NRP1	True	False	True	curated	False	Ligand-Receptor	Signaling by Placenta growth factor	2289	0.717	2423	0.994	0.801	0.824	1465	2091	1457	0.957	2362	0.851	2587	0.925	1607	0.944	0.0	0.0	0.0	0.0	0.0	0.0	0.0	0.0	0.0	0.0	0.0	0.0	0.0	0.0	0.0	0.0	2334	0.762	2468	1039	0.846
CPI-SS043E22BF5	VEGFA_NRP1	simple:P15692	simple:O14786	VEGFA	NRP1	True	False	True	curated	False	Ligand-Receptor	Signaling by Vascular endothelial growth factor	3182	1611	3317	1887	1694	1718	2359	2984	2351	1851	3255	1745	3481	1819	2501	1837	2822	1251	2956	1527	1334	1357	1999	2624	1991	1491	2895	1385	3121	1459	2014-02-01	1477	4515	2943	4649	2022-03-01	3027
CPI-SS00508D1C2	VEGFB_NRP1	simple:P49765	simple:O14786	VEGFB	NRP1	True	False	True	curated	False	Ligand-Receptor	Signaling by Vascular endothelial growth factor	2454	0.882	2588	1159	0.966	0.989	1963-01-01	2256	1622	1122	2527	1016	2752	2025-09-01	1772	1109	2202	0.63	2336	0.907	0.714	0.737	1379	2004	1937-01-01	0.87	2275	0.765	2025-05-02	0.838	1952-01-01	0.857	2025-07-02	1129	2835	1405	1213
CPI-SS065D9259F	PGF_NRP2	simple:P49763	simple:O60462	PGF	NRP2	True	False	True	curated	False	Ligand-Receptor	Signaling by Placenta growth factor	0.961	0.0	1243	0.527	0.545	0.521	0.0	2199	0.0	0.514	1299	0.884	1378	0.531	0.821	2006	0.0	-0.0	0.0	0.0	0.0	0.0	-0.0	0.0	-0.0	-0.0	0.0	0.0	0.0	0.0	0.0	0.0	1006	0.0	1288	0.572	0.59
CPI-SS0674B0F46	SEMA3F_NRP2	simple:Q13275	simple:O60462	SEMA3F	NRP2	True	False	True	curated	False	Ligand-Receptor	Signaling by Semaphorin	0.497	0.0	0.779	0.063	0.081	0.057	0.0	1734	-0.0	0.05	0.835	0.42	0.914	0.067	0.357	1541	0.0	-0.0	0.0	0.0	0.0	0.0	-0.0	0.0	-0.0	0.0	0.0	0.0	0.0	0.0	0.0	0.0	0.512	0.0	0.794	0.077	0.096
CPI-SS046F8AD8B	VEGFA_NRP2	simple:P15692	simple:O60462	VEGFA	NRP2	True	False	True	curated	False	Ligand-Receptor	Signaling by Vascular endothelial growth factor	1855	0.0	2137	1421	1439	1415	0.0	3092	0.0	1408	2193	1778	2271	1425	1715	2899	1495	0.0	1777	2025-06-01	1079	1054	0.0	2732	0.0	1047	1833	1418	1911	1065	1354	2539	3187	0.0	3469	2753	2771
CPI-SS036B08188	PLAU_PLAUR	simple:P00749	simple:Q03405	PLAU	PLAUR	True	False	True	curated	False	Ligand-Receptor	Signaling by Plasminogen Activator	2412	1332	2295	0.955	0.0	0.86	2048	1187	0.0	0.0	2864	2391	2654	1075	1524	3499	1709	0.629	1592	0.252	0.0	0.157	1345	0.484	0.0	0.0	2161	1688	1951	0.372	0.821	2796	3504	2425	3388	2048	0.0
CPI-SS05A26A1DE	PDGFB_PDGFRB	simple:P01127	simple:P09619	PDGFB	PDGFRB	True	False	True	curated	False	Ligand-Receptor	Signaling by Platelet-derived growth factor	2735	0.0	1932-03-01	0.0	0.0	0.0	0.0	0.339	0.136	0.0	0.179	-0.0	2913	0.141	3066	-0.0	3027	0.0	3612	0.0	0.0	0.0	0.0	0.632	0.428	0.0	0.471	0.0	3205	0.433	3358	0.0	0.0	-0.0	0.0	-0.0	-0.0
CPI-SS056993231	GCG_GCGR	simple:P01275	simple:P47871	GCG	GCGR	True	False	True	curated	False	Ligand-Receptor	Signaling by Pro-glucagon precursor	0.0	0.0	0.0	2563	1988-02-01	2786	0.0	2557	0.0	0.0	1959-02-01	0.0	2596	2586	0.0	0.0	0.0	0.0	0.0	2795	3112	3018	0.0	2789	0.0	0.0	2821	0.0	2828	2818	0.0	0.0	0.0	0.0	0.0	3143	1946-03-01
CPI-CC0010C54C6	atRetinoicAcid_byALDH1A1_RAreceptor_RARA	complex:atRetinoicAcid_byALDH1A1	complex:RAreceptor_RARA			True	False	True	curated	False	Ligand-Receptor	Signaling by Retinoic Acid	2025-03-01	0.889	0.986	0.954	1018	0.864	1115	0.0	0.93	0.0	0.0	0.0	1101	0.939	0.0	0.0	4032	3621	3718	3686	1975-03-01	3596	3847	0.0	3662	0.0	0.0	0.0	3833	1967-03-01	0.0	0.0	1924	1514	1611	1579	1643
CPI-CC03F7FB36A	atRetinoicAcid_byALDH1A3_RAreceptor_RARA	complex:atRetinoicAcid_byALDH1A3	complex:RAreceptor_RARA			True	False	True	curated	False	Ligand-Receptor	Signaling by Retinoic Acid	0.971	0.561	0.658	0.626	0.69	0.535	0.787	0.0	0.601	0.0	0.0	0.0	0.773	0.61	0.0	0.0	0.548	0.137	0.235	0.203	0.266	0.112	0.364	0.0	0.178	0.0	-0.0	-0.0	0.35	0.187	-0.0	-0.0	1096	0.685	0.782	0.75	0.814
CPI-CC0A06D2C2D	atRetinoicAcid_byALDH1A1_RAreceptor_RXRB	complex:atRetinoicAcid_byALDH1A1	complex:RAreceptor_RXRB			True	False	True	curated	False	Ligand-Receptor	Signaling by Retinoic Acid	1205	0.889	0.986	0.972	1018	0.864	1115	0.0	1087	0.0	0.0	0.0	1101	0.939	0.0	0.0	3937	3621	3718	3704	1975-03-01	3596	3847	0.0	3819	0.0	0.0	0.0	3833	1967-03-01	0.0	0.0	1829	1514	1611	1597	1643
CPI-CC09B046394	atRetinoicAcid_byALDH1A3_RAreceptor_RXRB	complex:atRetinoicAcid_byALDH1A3	complex:RAreceptor_RXRB			True	False	True	curated	False	Ligand-Receptor	Signaling by Retinoic Acid	0.876	0.561	0.658	0.644	0.69	0.535	0.787	0.0	0.758	0.0	0.0	0.0	0.773	0.61	0.0	0.0	0.453	0.137	0.235	0.221	0.266	0.112	0.364	0.0	0.335	0.0	-0.0	-0.0	0.35	0.187	-0.0	-0.0	1001	0.685	0.782	0.768	0.814
CPI-CC0E829C954	atRetinoicAcid_byALDH1A1_RAreceptor_RXRG	complex:atRetinoicAcid_byALDH1A1	complex:RAreceptor_RXRG			True	False	True	curated	False	Ligand-Receptor	Signaling by Retinoic Acid	0.0	0.876	0.9	0.882	1018	0.864	0.875	0.0	0.877	0.0	0.0	0.0	0.903	0.939	0.0	0.0	0.0	3608	3632	3614	1975-03-01	3596	3606	0.0	3609	0.0	0.0	0.0	3635	1967-03-01	0.0	0.0	0.0	1501	1524	1507	1643
CPI-CC00B974CC4	atRetinoicAcid_byALDH1A3_RAreceptor_RXRG	complex:atRetinoicAcid_byALDH1A3	complex:RAreceptor_RXRG			True	False	True	curated	False	Ligand-Receptor	Signaling by Retinoic Acid	0.0	0.548	0.571	0.554	0.69	0.535	0.546	0.0	0.549	0.0	0.0	0.0	0.575	0.61	0.0	0.0	0.0	0.124	0.148	0.13	0.266	0.112	0.123	0.0	0.126	0.0	-0.0	-0.0	0.151	0.187	-0.0	-0.0	0.0	0.672	0.696	0.678	0.814
CPI-SS0892F3080	SEMA4C_PLXNB2	simple:Q9C0C4	simple:O15031	SEMA4C	PLXNB2	False	True	True	curated	False	Ligand-Receptor	Signaling by Semaphorin	1004	0.802	1458	1251	1262	1353	1989-01-01	0.725	1985-01-01	2018	0.807	-0.0	1398	1712	1002	0.785	0.757	0.555	1211	1005	1016	1107	1643	0.478	1603	1772	0.56	-0.0	1151	1465	0.755	0.538	1406	1204	1986-01-01	1654	1665
CPI-SS0A512249D	SST_SSTR1	simple:P61278	simple:P30872	SST	SSTR1	True	False	True	curated	False	Ligand-Receptor	Signaling by Somatostatin	1957	2028	2089	2602	2029-02-01	3015	2003	2113	2268	2551	2016-02-01	2081	0.0	2323	2094	2079	1499	1957-01-01	1631	2144	1832	2557	1545	1655	1981-01-01	2093	1702	1623	0.0	1865	1635	1962-01-01	1941	2012	2073	2586	2274
CPI-SS0FE594C97	SST_SSTR2	simple:P61278	simple:P30874	SST	SSTR2	True	False	True	curated	False	Ligand-Receptor	Signaling by Somatostatin	0.0	2452	2522	3161	2727	2901	2289	2388	2986	2666	2974	3207	2173	2498	2939	2299	0.0	1994	2064	2703	2269	2443	1831	1993-01-01	2528	2208	2516	2749	1715	2025-04-02	2481	1841	0.0	2436	2506	3145	2711
CPI-SS05A3441B9	SST_SSTR3	simple:P61278	simple:P32745	SST	SSTR3	True	False	True	curated	False	Ligand-Receptor	Signaling by Somatostatin	0.0	0.0	0.0	2457	2308	2245	0.0	0.0	0.0	2185	1909	0.0	2227	2151	0.0	0.0	0.0	0.0	0.0	1999	1849	1787	0.0	0.0	0.0	1727	1451	0.0	1768	1693	0.0	0.0	0.0	0.0	0.0	2441	2291
CPI-SS085EE60B1	TGFB1_TGFBR3	simple:P01137	simple:Q03167	TGFB1	TGFBR3	True	False	True	curated	False	Ligand-Receptor	Signaling by Transforming growth factor	1293	2027-01-01	1301	0.967	1943	1549	2025-07-01	1207	0.939	1006	1072	0.976	1056	0.0	1402	1151	0.581	0.558	0.589	0.255	1231	0.838	0.358	0.495	0.227	0.294	0.361	0.265	0.345	0.0	0.69	0.44	1723	2025-07-01	1731	1397	2373
CPI-SS0D46E2B45	TGFB3_TGFBR3	simple:P10600	simple:Q03167	TGFB3	TGFBR3	True	False	True	curated	False	Ligand-Receptor	Signaling by Transforming growth factor	1844	1821	1852	1518	2494	2025-01-02	1621	1758	1949-01-01	1557	1624	1528	1608	0.0	1953	1703	0.426	0.403	0.435	0.1	1076	0.683	0.204	0.34	0.073	0.139	0.206	0.11	0.19	-0.0	0.535	0.285	2129	2105	2137	1803	2779
CPI-SS001865B32	TNFSF10_TNFRSF10B	simple:P50591	simple:O14763	TNFSF10	TNFRSF10B	True	False	True	curated	False	Ligand-Receptor	Signaling by Tumor necrosis factor	0.0	0.0	0.0	-0.0	-0.0	-0.0	0.0	0.0	-0.0	-0.0	0.0	-0.0	0.0	-0.0	0.0	-0.0	2026	1994	1756	1933-01-01	1934-01-01	1271	2231	1706	1936-01-01	0.0	1427	1238	2028	1381	1454	1238	1157	1125	0.887	0.461	0.471
CPI-SS02EF3E1BA	TNFSF12_TNFRSF12A	simple:O43508	simple:Q9NP84	TNFSF12	TNFRSF12A	True	False	True	curated	False	Ligand-Receptor	Signaling by Tumor necrosis factor	1746	2302	1926	0.802	0.927	1463	2471	0.312	0.636	0.516	0.0	-0.0	2136	0.889	0.987	2505	1974-01-01	2296	1992-01-01	0.796	0.921	1457	2465	0.306	0.63	0.51	0.0	-0.0	2013-02-01	0.883	0.981	2499	1871	2428	2051	0.927	1052
CPI-SS0C03F7CDC	VEGFA_KDR	simple:P15692	simple:P35968	VEGFA	KDR	True	False	True	curated	False	Ligand-Receptor	Signaling by Vascular endothelial growth factor	1604	0.0	0.0	0.0	0.0	0.0	0.0	3807	0.0	0.0	0.0	0.0	0.0	1409	0.0	0.0	1243	0.0	0.0	0.0	0.0	0.0	0.0	3447	0.0	0.0	0.0	0.0	0.0	1049	0.0	0.0	2936	0.0	0.0	0.0	0.0
CPI-SS0661CE946	WNT4_SFRP2	simple:P56705	simple:Q96HF1	WNT4	SFRP2	True	False	False	curated	False	Ligand-Ligand	Signaling by WNT inhibition	2977	0.32	3246	0.334	0.322	0.0	0.321	0.337	0.0	0.315	0.0	0.0	3102	0.334	0.348	0.0	2755	0.098	3024	0.112	0.1	0.0	0.099	0.115	0.0	0.093	0.0	0.0	1988-02-01	0.112	0.126	0.0	3165	0.508	3435	0.522	0.51
CPI-SS03F33B34C	WNT5A_SFRP2	simple:P41221	simple:Q96HF1	WNT5A	SFRP2	True	False	False	curated	False	Ligand-Ligand	Signaling by WNT inhibition	4111	1454	1938-04-01	1468	1456	0.0	1455	1471	0.0	1449	0.0	0.0	4236	1468	1482	0.0	2717	0.06	2986	0.073	0.062	0.0	0.061	0.077	0.0	0.055	0.0	0.0	2842	0.074	0.088	0.0	4053	1395	4322	1409	1397
CPI-SS0D5AAA463	WNT4_SFRP5	simple:P56705	simple:Q5T4F7	WNT4	SFRP5	True	False	False	curated	False	Ligand-Ligand	Signaling by WNT inhibition	0.0	0.376	0.313	0.321	0.322	0.317	1127	0.0	0.31	0.0	0.313	0.314	0.0	0.367	0.368	0.314	0.0	0.154	0.091	0.099	0.1	0.095	0.905	0.0	0.088	0.0	0.091	0.092	0.0	0.145	0.146	0.092	0.0	0.565	0.501	0.509	0.51
CPI-SS0734D2DA8	WNT5A_SFRP5	simple:P41221	simple:Q5T4F7	WNT5A	SFRP5	True	False	False	curated	False	Ligand-Ligand	Signaling by WNT inhibition	0.0	1951-01-01	1447	1455	1456	1451	2261	0.0	1444	0.0	1447	1448	0.0	1501	1502	1448	-0.0	0.116	0.053	0.061	0.062	0.057	0.867	0.0	0.05	0.0	0.053	0.054	0.0	0.107	0.108	0.054	0.0	1452	1389	1396	1398
CPI-SS04C672963	ESAM_ESAM	simple:Q96AP7	simple:Q96AP7	ESAM	ESAM	False	False	False	curated	False	Adhesion-Adhesion		0.509	0.0	0.26	0.0	0.0	0.0	0.326	2888	0.0	0.0	0.264	0.0	0.375	0.312	1111	0.0	0.0	-0.0	-0.0	-0.0	-0.0	-0.0	0.0	0.0	-0.0	-0.0	-0.0	-0.0	0.0	0.0	0.0	-0.0	0.26	-0.0	0.012	0.0	-0.0
CPI-SS0D5A3EC0A	LCN2_SLC22A17	simple:P80188	simple:Q8WUG5	LCN2	SLC22A17	True	False	True	curated	False	Ligand-Receptor		0.0	-0.0	0.0	0.0	0.0	0.0	-0.0	0.0	0.0	0.0	0.0	0.0	0.0	0.0	0.0	0.0	1953-02-01	2279	3065	4356	3548	4025	2288	2682	4086	3938	2384	2623	2824	3397	2827	2707	0.0	0.0	0.0	0.0	0.0
CPI-SS09CEEE405	MPZL1_MPZL1	simple:O95297	simple:O95297	MPZL1	MPZL1	False	False	False	curated	False	Adhesion-Adhesion		3101	2677	3638	2115	2025-05-02	2025-02-02	2779	2986	2589	2155	2429	1766	3359	2175	2448	2024-02-01	2677	2253	3213	1969-01-01	1625	1596	2355	2561	2165	1731	2005	1342	2935	1751	2023	1816	3638	3213	4174	2651	2586
[truncated: 206 more columns]

## Sheet: MAF-FB_Stats. analysis_means
id_cp_interaction	interacting_pair	partner_a	partner_b	gene_a	gene_b	secreted	receptor_a	receptor_b	annotation_strategy	is_integrin	directionality	classification	PSC|PSC	PSC|acinar	PSC|activated_stellate	PSC|alpha	PSC|beta	PSC|delta	PSC|ductal	PSC|endothelial	PSC|epsilon	PSC|gamma	PSC|macrophage	PSC|mast	PSC|mesenchymal	PSC|pp	PSC|quiescent_stellate	PSC|schwann	acinar|PSC	acinar|acinar	acinar|activated_stellate	acinar|alpha	acinar|beta	acinar|delta	acinar|ductal	acinar|endothelial	acinar|epsilon	acinar|gamma	acinar|macrophage	acinar|mast	acinar|mesenchymal	acinar|pp	acinar|quiescent_stellate	acinar|schwann	activated_stellate|PSC	activated_stellate|acinar	activated_stellate|activated_stellate	activated_stellate|alpha	activated_stellate|beta
CPI-SC0A2DB962D	CDH1_integrin_a2b1_complex	simple:P12830	complex:integrin_a2b1_complex	CDH1		False	False	False	curated	True	Adhesion-Adhesion	Adhesion by Cadherin	0.772	1309	1167	0.113	0.0	-0.0	1931-01-01	1378	0.057	0.146	-0.0	-0.0	1351	0.29	0.58	0.459	3246	3783	3641	2587	0.0	0.0	3784	3852	2531	1962-02-01	0.0	0.0	3825	2764	3054	2933	1105	1642	1501	0.447	0.0
CPI-SC0E85E1FB0	COL15A1_integrin_a2b1_complex	simple:P39059	complex:integrin_a2b1_complex	COL15A1		True	False	False	curated	True	Adhesion-Adhesion	Adhesion by Collagen/Integrin	3276	3813	3672	2618	0.0	0.0	3815	3883	2561	2651	0.0	0.0	3856	2794	3084	2964	0.774	1311	2017-01-01	0.115	0.0	-0.0	1312	1381	0.059	0.148	-0.0	-0.0	1354	0.292	0.582	0.462	3414	3951	3809	2755	0.0
CPI-SC04BD52124	COL18A1_integrin_a2b1_complex	simple:P39060	complex:integrin_a2b1_complex	COL18A1		True	False	False	curated	True	Adhesion-Adhesion	Adhesion by Collagen/Integrin	2954	3491	3349	2295	0.0	0.0	3492	1956-03-01	2239	2328	0.0	0.0	3533	2472	2762	2641	0.763	2025-03-01	1158	0.104	0.0	-0.0	1301	1369	0.048	0.137	-0.0	-0.0	1342	0.281	0.571	0.45	3638	4175	4033	2979	0.0
CPI-SC04BCFC59C	COL1A1_integrin_a2b1_complex	simple:P02452	complex:integrin_a2b1_complex	COL1A1		True	False	False	curated	True	Adhesion-Adhesion	Adhesion by Collagen/Integrin	5063	2025-06-05	5458	4404	0.0	0.0	5601	5669	4348	4437	0.0	0.0	5642	4581	1987-04-01	1975-04-01	1067	1604	1462	0.408	0.0	0.0	1605	1673	0.352	0.441	0.0	0.0	1646	0.585	0.874	0.754	5507	6044	5902	4848	0.0
CPI-SC03D0A4AD2	COL1A2_integrin_a2b1_complex	simple:P08123	complex:integrin_a2b1_complex	COL1A2		True	False	False	curated	True	Adhesion-Adhesion	Adhesion by Collagen/Integrin	4606	5143	5002	3947	0.0	0.0	5144	5213	3891	1998-03-01	0.0	0.0	5186	4124	4414	4294	0.844	1381	2024-01-01	0.185	0.0	0.0	1382	1451	0.129	0.219	0.0	0.0	1424	0.362	0.652	0.532	4534	5071	4929	3875	0.0
CPI-SC044C2FDA4	COL27A1_integrin_a2b1_complex	simple:Q8IZC6	complex:integrin_a2b1_complex	COL27A1		True	False	False	curated	True	Adhesion-Adhesion	Adhesion by Collagen/Integrin	0.0	0.0	0.0	0.0	-0.0	-0.0	0.0	0.0	0.0	0.0	-0.0	-0.0	0.0	0.0	0.0	0.0	0.0	0.0	0.0	0.0	-0.0	-0.0	0.0	0.0	-0.0	0.0	-0.0	-0.0	0.0	0.0	0.0	0.0	1497	2034	1893	0.838	0.0
CPI-SC06A152CC0	COL3A1_integrin_a2b1_complex	simple:P02461	complex:integrin_a2b1_complex	COL3A1		True	False	False	curated	True	Adhesion-Adhesion	Adhesion by Collagen/Integrin	4495	5032	1989-04-01	3836	0.0	0.0	5033	5101	1978-03-01	3869	0.0	0.0	5074	4013	4302	4182	0.79	1327	1185	0.131	0.0	0.0	1328	1397	0.075	0.164	0.0	-0.0	1369	0.308	0.598	0.477	4284	4821	1968-04-01	3625	0.0
CPI-SC03515B178	COL4A1_integrin_a2b1_complex	simple:P02462	complex:integrin_a2b1_complex	COL4A1		True	False	False	curated	True	Adhesion-Adhesion	Adhesion by Collagen/Integrin	3535	4072	3931	2876	0.0	0.0	4073	4142	1982-02-01	1991-02-01	0.0	0.0	4115	3053	3343	3223	0.0	0.0	0.0	0.0	-0.0	-0.0	0.0	0.0	0.0	0.0	-0.0	-0.0	0.0	0.0	0.0	0.0	3312	3849	3708	2653	0.0
CPI-SC0681DB40E	COL5A1_integrin_a2b1_complex	simple:P20908	complex:integrin_a2b1_complex	COL5A1		True	False	False	curated	True	Adhesion-Adhesion	Adhesion by Collagen/Integrin	2953	1949-03-01	3349	2294	0.0	0.0	3491	1956-03-01	2238	2327	0.0	0.0	3533	2471	2761	2641	0.756	1293	1152	0.097	0.0	-0.0	1294	1363	0.041	0.131	-0.0	-0.0	1336	0.274	0.564	0.444	3321	3858	3717	2663	0.0
CPI-SC0345262E7	COL5A2_integrin_a2b1_complex	simple:P05997	complex:integrin_a2b1_complex	COL5A2		True	False	False	curated	True	Adhesion-Adhesion	Adhesion by Collagen/Integrin	2626	3163	3022	1967	0.0	0.0	3164	3233	1911	2.0	0.0	0.0	3206	2144	2434	2314	0.772	1308	1167	0.113	0.0	-0.0	1931-01-01	1378	0.057	0.146	-0.0	-0.0	1351	0.29	0.579	0.459	2796	3332	3191	2137	0.0
CPI-SC0D5418330	COL5A3_integrin_a2b1_complex	simple:P25940	complex:integrin_a2b1_complex	COL5A3		True	False	False	curated	True	Adhesion-Adhesion	Adhesion by Collagen/Integrin	1654	2191	2025-05-02	0.996	0.0	0.0	2193	2261	0.939	1029	0.0	0.0	2234	1172	1462	1342	0.0	0.0	0.0	0.0	-0.0	-0.0	0.0	0.0	0.0	0.0	-0.0	-0.0	0.0	0.0	0.0	0.0	2796	3333	3192	2137	0.0
CPI-SC0CCB0D955	COL6A1_integrin_a2b1_complex	simple:P12109	complex:integrin_a2b1_complex	COL6A1		True	False	False	curated	True	Adhesion-Adhesion	Adhesion by Collagen/Integrin	3173	1971-03-01	3569	2514	0.0	0.0	3711	1978-03-01	2458	2548	0.0	0.0	3753	2691	2981	2861	0.937	1474	1333	0.279	0.0	0.0	1475	1544	0.222	0.312	0.0	0.0	1517	0.455	0.745	0.625	4794	5331	5189	4135	0.0
CPI-SC01A5C5096	COL6A2_integrin_a2b1_complex	simple:P12110	complex:integrin_a2b1_complex	COL6A2		True	False	False	curated	True	Adhesion-Adhesion	Adhesion by Collagen/Integrin	3541	4078	3937	2882	0.0	0.0	4079	4148	2826	2915	0.0	0.0	4121	3059	3349	3229	0.749	1286	1144	0.09	-0.0	-0.0	1287	1356	0.034	0.123	-0.0	-0.0	1328	0.267	0.557	0.436	4825	5362	5221	4166	0.0
CPI-SC084C79E20	COL6A3_integrin_a2b1_complex	simple:P12111	complex:integrin_a2b1_complex	COL6A3		True	False	False	curated	True	Adhesion-Adhesion	Adhesion by Collagen/Integrin	3454	3991	1985-03-01	2795	0.0	0.0	3992	4061	2739	2829	0.0	0.0	4034	2972	3262	3142	0.764	1301	2016-01-01	0.105	0.0	-0.0	1302	1371	0.049	0.139	-0.0	-0.0	1344	0.282	0.572	0.452	4541	5078	4937	3882	0.0
CPI-SC01D1C56CC	FN1_integrin_a2b1_complex	simple:P02751	complex:integrin_a2b1_complex	FN1		True	False	False	curated	True	Adhesion-Adhesion	Adhesion by Fibronectin	3773	4309	4168	3114	0.0	0.0	4311	4379	3058	3147	0.0	0.0	4352	3291	1958-03-01	1946-03-01	2025-08-01	1616	1475	0.421	0.0	0.0	1618	1686	0.365	0.454	0.0	0.0	1659	0.598	0.887	0.767	3655	4192	4051	2996	0.0
CPI-SC0A460766C	LAMC1_integrin_a2b1_complex	simple:P11047	complex:integrin_a2b1_complex	LAMC1		True	False	False	curated	True	Ligand-Receptor	Adhesion by Laminin	2165	2702	1956-02-01	1506	0.0	0.0	2703	2771	1945-01-01	1539	0.0	0.0	2744	1683	1972	1852	1593	2013-02-01	1989	0.934	0.0	0.0	2131	2025-02-02	0.878	0.968	0.0	0.0	2173	1111	1401	1281	2923	1946-03-01	3318	2264	0.0
CPI-SS0889E281D	CADM1_CADM1	simple:Q9BY67	simple:Q9BY67	CADM1	CADM1	False	False	False	curated	False	Adhesion-Adhesion	Adhesion by CADM	0.637	0.711	0.835	1372	2417	2455	1353	1048	2007	1468	1757	1319	0.454	1407	0.964	1722	0.711	0.784	0.909	1445	2491	2529	1426	1121	2025-08-02	1542	1831	1393	0.528	1481	1038	1796	0.835	0.909	1034	1957-01-01	2616
CPI-SC027893337	COL15A1_integrin_a1b1_complex	simple:P39059	complex:integrin_a1b1_complex	COL15A1		True	False	False	curated	True	Adhesion-Adhesion	Adhesion by Collagen/Integrin	4396	2575	1959-04-01	2767	2694	2563	2594	4395	1977-02-01	2843	2607	0.0	1981-04-01	2829	4493	2819	1894	0.073	2088	0.264	0.192	0.061	0.091	1893	0.268	0.341	0.104	-0.0	2307	0.326	1999-01-01	0.316	4533	2712	4727	2904	2832
CPI-SC0C739EDCE	COL18A1_integrin_a1b1_complex	simple:P39060	complex:integrin_a1b1_complex	COL18A1		True	False	False	curated	True	Adhesion-Adhesion	Adhesion by Collagen/Integrin	4074	2253	4267	2444	2372	2024-02-01	2271	4073	2447	2521	2284	0.0	4487	2506	2017-04-01	2496	1883	0.062	2076	0.253	0.181	0.049	0.08	1882	0.256	0.33	0.093	-0.0	2296	0.315	1979	0.305	4757	2936	4951	3128	3056
CPI-SC08DBCCFF0	COL1A1_integrin_a1b1_complex	simple:P02452	complex:integrin_a1b1_complex	COL1A1		True	False	False	curated	True	Adhesion-Adhesion	Adhesion by Collagen/Integrin	6182	4361	6376	4553	4481	4349	1938-04-01	6182	4556	4629	4393	0.0	6596	4615	6279	4605	2186	0.365	1938-02-01	0.557	0.485	0.353	0.384	2186	0.56	0.634	0.397	0.0	2025-06-02	0.619	2283	0.609	6626	4805	1982-06-01	4997	4925
CPI-SC09DB9D20A	COL1A2_integrin_a1b1_complex	simple:P08123	complex:integrin_a1b1_complex	COL1A2		True	False	False	curated	True	Adhesion-Adhesion	Adhesion by Collagen/Integrin	5726	3905	1992-05-01	4096	4024	3893	3924	5725	2025-01-04	4173	3936	0.0	6139	4158	5822	4148	1964	0.143	2158	0.334	0.262	0.131	0.162	1963	0.338	0.411	0.174	0.0	2377	0.397	2025-06-02	0.386	5653	3833	5847	4024	3952
CPI-SC050F64BB5	COL27A1_integrin_a1b1_complex	simple:Q8IZC6	complex:integrin_a1b1_complex	COL27A1		True	False	False	curated	True	Adhesion-Adhesion	Adhesion by Collagen/Integrin	0.0	0.0	0.0	0.0	0.0	0.0	0.0	0.0	0.0	0.0	0.0	-0.0	0.0	0.0	0.0	0.0	0.0	-0.0	0.0	0.0	0.0	-0.0	0.0	0.0	0.0	0.0	0.0	-0.0	0.0	0.0	0.0	0.0	2617	0.796	2811	0.987	0.915
CPI-SC00367777A	COL3A1_integrin_a1b1_complex	simple:P02461	complex:integrin_a1b1_complex	COL3A1		True	False	False	curated	True	Adhesion-Adhesion	Adhesion by Collagen/Integrin	5614	3793	5808	3985	3913	3781	3812	5614	3988	4062	3825	0.0	6028	4047	5711	4037	1991-01-01	0.089	2103	0.28	0.208	0.077	0.107	1909	0.283	0.357	0.12	0.0	2323	0.342	2006	0.332	5404	3583	5598	3774	3702
CPI-SC0744E13CB	COL4A1_integrin_a1b1_complex	simple:P02462	complex:integrin_a1b1_complex	COL4A1		True	False	False	curated	True	Adhesion-Adhesion	Adhesion by Collagen/Integrin	4655	2834	4849	3025	2953	2822	2853	4654	3029	3102	2865	0.0	5068	3088	4751	3077	0.0	0.0	0.0	0.0	0.0	0.0	0.0	0.0	0.0	0.0	0.0	-0.0	0.0	0.0	0.0	0.0	4432	2611	4626	2802	1973-02-01
CPI-SC0592501EA	COL5A1_integrin_a1b1_complex	simple:P20908	complex:integrin_a1b1_complex	COL5A1		True	False	False	curated	True	Adhesion-Adhesion	Adhesion by Collagen/Integrin	4073	2252	4267	2443	2371	2024-02-01	2271	4072	2447	1952-02-01	2283	0.0	4486	2505	4169	2495	1876	0.055	2025-07-02	0.246	0.174	0.043	0.074	1875	0.25	0.323	0.086	-0.0	2289	0.309	1972	0.298	4441	1962-02-01	4635	2812	2739
CPI-SC037A0554C	COL5A2_integrin_a1b1_complex	simple:P05997	complex:integrin_a1b1_complex	COL5A2		True	False	False	curated	True	Adhesion-Adhesion	Adhesion by Collagen/Integrin	3746	1925	1994-03-01	2116	2044	1913	1944	3745	2025-12-02	2193	1956	0.0	4159	2178	3842	2168	1891	0.07	2085	0.262	0.19	0.058	0.089	1891	0.265	0.338	0.102	-0.0	2305	0.324	1988	0.314	3915	2094	4109	2286	2213
CPI-SC00EAD4C47	COL5A3_integrin_a1b1_complex	simple:P25940	complex:integrin_a1b1_complex	COL5A3		True	False	False	curated	True	Adhesion-Adhesion	Adhesion by Collagen/Integrin	2774	0.953	2968	1145	1072	0.941	0.972	2773	1148	1221	0.985	0.0	3188	1207	2871	1197	0.0	0.0	0.0	0.0	0.0	0.0	0.0	0.0	0.0	0.0	0.0	-0.0	0.0	0.0	0.0	0.0	3916	2095	2025-11-04	2286	2214
CPI-SC0549A759B	COL6A1_integrin_a1b1_complex	simple:P12109	complex:integrin_a1b1_complex	COL6A1		True	False	False	curated	True	Adhesion-Adhesion	Adhesion by Collagen/Integrin	4293	2472	4487	2663	2591	1946-02-01	2491	4292	2667	1974-02-01	2503	0.0	4706	2726	4389	2715	2057	0.236	2251	0.428	0.355	0.224	0.255	2056	0.431	0.504	0.268	0.0	1947-02-01	0.49	2154	0.479	5913	4092	6107	4284	4212
CPI-SC0F9FB6DCB	COL6A2_integrin_a1b1_complex	simple:P12110	complex:integrin_a1b1_complex	COL6A2		True	False	False	curated	True	Adhesion-Adhesion	Adhesion by Collagen/Integrin	4661	1984-02-01	4855	3031	2959	2828	2859	1966-04-01	3035	3108	2871	0.0	5074	3093	4757	3083	1869	0.048	2062	0.239	0.167	0.036	0.066	1868	0.242	0.316	0.079	-0.0	2282	0.301	1965	0.291	5945	4124	6139	4315	4243
CPI-SC0ECDD1074	COL6A3_integrin_a1b1_complex	simple:P12111	complex:integrin_a1b1_complex	COL6A3		True	False	False	curated	True	Adhesion-Adhesion	Adhesion by Collagen/Integrin	4574	2753	4768	2944	2872	2741	2772	4573	2948	3021	2784	0.0	4987	3007	4671	2996	1884	0.063	2078	0.254	0.182	0.051	0.082	1883	0.258	0.331	0.094	-0.0	2297	0.317	1998-01-01	0.306	5661	1984-03-01	5855	4031	3959
CPI-SC03AF43F8B	SEMA7A_integrin_a1b1_complex	simple:O75326	complex:integrin_a1b1_complex	SEMA7A		False	False	False	curated	True	Ligand-Receptor	Signaling by Semaphorin	2002	0.181	2196	0.373	0.301	0.169	0.2	2002	0.376	0.449	0.213	0.0	2416	0.435	2099	0.425	2076	0.255	2027-02-01	0.447	0.375	0.243	0.274	2076	0.45	0.524	0.287	0.0	1949-02-01	0.509	2173	0.499	2046	0.225	2024-02-01	0.417	0.344
CPI-SC08C485EAE	FN1_integrin_a3b1_complex	simple:P02751	complex:integrin_a3b1_complex	FN1		True	False	False	curated	True	Adhesion-Adhesion	Adhesion by Fibronectin	0.0	1974-03-01	2022-03-01	3344	2025-03-03	3322	4494	3133	3172	3265	0.0	0.0	3594	3453	3715	3349	0.0	1047	0.527	0.651	0.607	0.629	1801	0.44	0.479	0.572	0.0	0.0	0.901	0.76	1022	0.656	0.0	3623	3102	3227	3183
CPI-SC0B80B8591	THBS1_integrin_a3b1_complex	simple:P07996	complex:integrin_a3b1_complex	THBS1		False	False	False	curated	True	Ligand-Receptor	Adhesion by Thrombospondin	0.0	2025-04-02	1988-01-01	2004	1996-01-01	1982	3154	1793	1832	1925	0.0	0.0	2254	2113	2375	2009	0.0	1094	0.573	0.698	0.654	0.676	1848	0.486	0.525	0.618	0.0	0.0	0.948	0.806	1068	0.702	0.0	2496	1975	2025-01-02	2056
CPI-SC06C3BA86F	FN1_integrin_a5b1_complex	simple:P02751	complex:integrin_a5b1_complex	FN1		True	False	False	curated	True	Adhesion-Adhesion	Adhesion by Fibronectin	4523	3097	5209	0.0	0.0	0.0	4033	5781	0.0	0.0	4097	3107	5069	3167	3805	4099	1983-01-01	0.404	2516	0.0	0.0	0.0	1934-01-01	3088	0.0	0.0	1404	0.414	2376	0.474	1112	1406	4406	1998-02-01	5092	0.0	0.0
CPI-SC08F923F07	FN1_integrin_aVb1_complex	simple:P02751	complex:integrin_aVb1_complex	FN1		True	False	False	curated	True	Adhesion-Adhesion	Adhesion by Fibronectin	4364	2025-09-04	4705	3843	4018	3956	4542	4147	1996-03-01	3897	4123	3364	4948	3936	4359	2025-02-04	1967-01-01	1397	2012	2015-01-01	1325	1263	1849	1454	1267	1204	1943-01-01	0.671	2255	1243	1666	1507	4246	3973	4587	3726	2025-09-03
CPI-SC09B45FB39	FN1_integrin_aVb5_complex	simple:P02751	complex:integrin_aVb5_complex	FN1		True	False	False	curated	True	Adhesion-Adhesion	Adhesion by Fibronectin	4107	3417	4705	3589	3218	3298	4213	4147	3079	3355	4123	3091	4852	3486	4263	3055	1414	0.724	2012	0.896	0.524	0.605	1952-01-01	1454	0.386	0.662	1943-01-01	0.398	2159	0.793	1957-01-01	0.362	1999-03-01	3299	4587	3471	2025-01-03
CPI-SS04829AC68	GJA1_GJA1	simple:P17302	simple:P17302	GJA1	GJA1	False	False	False	curated	False	Gap-Gap	Adhesion by GAP junction	0.591	0.394	0.963	0.307	0.3	0.0	0.91	1072	0.0	0.0	0.344	0.0	0.952	0.353	0.315	0.485	0.394	0.197	0.766	0.11	0.103	0.0	0.712	0.875	0.0	0.0	0.147	0.0	0.755	0.156	0.117	0.288	0.963	0.766	1334	0.678	0.672
CPI-SC024FAED24	LAMC1_integrin_a6b1_complex	simple:P11047	complex:integrin_a6b1_complex	LAMC1		True	False	False	curated	True	Ligand-Receptor	Adhesion by Laminin	0.0	2409	1461	1462	1474	1751	2312	1937	1916	1476	1523	1433	0.0	1622	1483	2024-03-01	0.0	1838	0.889	0.891	0.903	2018-01-01	1741	1366	1345	0.904	0.951	0.862	0.0	1051	0.912	2668	0.0	3168	2219	2221	2232
CPI-SC03C27B368	TNC_integrin_aVb6_complex	simple:P24821	complex:integrin_aVb6_complex	TNC		True	False	False	curated	True	Ligand-Receptor	Adhesion by tenascin	-0.0	0.786	-0.0	0.0	0.0	0.0	1053	0.0	-0.0	-0.0	-0.0	-0.0	0.126	0.2	-0.0	-0.0	-0.0	0.766	-0.0	0.0	0.0	0.0	1033	-0.0	-0.0	-0.0	-0.0	-0.0	0.106	0.18	-0.0	-0.0	0.0	1316	0.0	0.0	0.0
CPI-SC08AC51E15	TGFB1_integrin_aVb6_complex	simple:P01137	complex:integrin_aVb6_complex	TGFB1		True	False	False	curated	True	Ligand-Receptor	Signaling by Transforming growth factor	0.0	1579	0.0	0.0	0.0	0.0	1846	0.0	0.0	0.0	0.0	0.0	0.918	0.992	0.0	0.0	0.0	0.925	0.0	0.0	0.0	0.0	1192	0.0	0.0	0.0	0.0	0.0	0.264	0.338	0.0	0.0	0.0	2129	0.0	0.0	0.0
CPI-SC0DA808D76	TGFB3_integrin_aVb6_complex	simple:P10600	complex:integrin_aVb6_complex	TGFB3		True	False	False	curated	True	Ligand-Receptor	Signaling by Transforming growth factor	0.0	2104	0.0	0.0	0.0	0.0	2371	0.0	0.0	0.0	0.0	0.0	1444	1518	0.0	0.0	-0.0	0.77	-0.0	0.0	0.0	0.0	1037	-0.0	-0.0	-0.0	-0.0	-0.0	0.109	0.184	-0.0	-0.0	0.0	1941-02-01	0.0	0.0	0.0
CPI-SS0CBCF26F8	APLP2_PIGR	simple:Q06481	simple:P01833	APLP2	PIGR	True	False	True	curated	False	Ligand-Receptor	Signaling by Amyloid-like protein	0.0	1985-01-01	1558	1491	1519	1483	2738	1502	1527	0.0	1479	1546	1412	1611	1564	1575	0.0	1936	1644	1578	1606	1569	2824	1588	1613	0.0	1566	1632	1498	1698	1651	1661	0.0	2377	2085	2018	2046
CPI-SS0A28DCA72	CXCL12_CXCR4	simple:P48061	simple:P61073	CXCL12	CXCR4	True	False	True	curated	False	Ligand-Receptor	Signaling by Chemokines	0.168	0.0	0.185	0.057	0.0	0.0	0.097	2305	-0.0	0.0	1387	0.0	0.098	0.084	0.158	-0.0	0.844	0.0	0.861	0.733	0.0	0.0	0.774	2981	0.0	0.0	2064	0.0	0.774	0.761	0.834	0.0	0.231	0.0	0.248	0.12	0.0
CPI-CS0CDFC0C7D	Cholesterol_byCEL_RORC	complex:Cholesterol_byCEL	simple:P51449		RORC	True	False	True	curated	False	Ligand-Receptor	Signaling by Cholesterol	0.0	0.293	0.146	0.43	0.48	0.283	0.362	0.148	0.309	0.395	0.192	0.196	0.266	0.335	0.178	0.0	0.0	2214	2067	2351	2402	2204	2283	2069	2023-02-01	2316	2113	2117	2188	2256	2099	0.0	-0.0	0.197	0.051	0.335	0.385
CPI-SS0D8632EB4	EDN1_EDNRA	simple:P05305	simple:P25101	EDN1	EDNRA	True	False	True	curated	False	Ligand-Receptor	Signaling by Endothelin	1364	0.0	1062	0.016	0.0	0.0	0.0	0.109	-0.0	0.0	0.053	0.033	1995-01-01	0.018	1795	-0.0	1826	0.0	1524	0.478	0.0	0.0	0.0	0.571	0.0	0.0	0.516	0.496	2413	0.481	2257	0.0	1381	0.0	1079	0.033	0.0
CPI-SS03D5CBF55	EDN3_EDNRA	simple:P14138	simple:P25101	EDN3	EDNRA	True	False	True	curated	False	Ligand-Receptor	Signaling by Endothelin	1418	0.0	1117	0.07	0.0	0.0	0.0	0.164	0.0	0.0	0.108	0.088	2005	0.073	1985-01-01	0.0	1431	0.0	1129	0.083	0.0	0.0	0.0	0.176	0.0	0.0	0.12	0.1	2017	0.085	1862	0.0	1482	0.0	2018-01-01	0.134	0.0
CPI-SS09B92F236	EDN1_EDNRB	simple:P05305	simple:P24530	EDN1	EDNRB	True	False	True	curated	False	Ligand-Receptor	Signaling by Endothelin	0.575	0.0	0.752	0.0	-0.0	-0.0	-0.0	0.361	-0.0	-0.0	0.0	-0.0	0.742	0.031	1869	1086	1038	0.0	1215	0.0	0.0	0.0	0.0	0.823	0.0	0.0	0.0	0.0	1204	0.493	2331	1548	0.592	0.0	0.769	0.0	0.0
CPI-SS0696491A3	EDN3_EDNRB	simple:P14138	simple:P24530	EDN3	EDNRB	True	False	True	curated	False	Ligand-Receptor	Signaling by Endothelin	0.63	0.0	0.807	0.0	0.0	0.0	0.0	0.416	0.0	0.0	0.0	-0.0	0.796	0.085	1923	1141	0.642	0.0	0.819	0.0	0.0	0.0	0.0	0.428	0.0	0.0	0.0	0.0	0.809	0.098	1936	1153	0.693	0.0	0.87	0.0	0.0
CPI-SS046F6F0C1	EFNA1_EPHA2	simple:P20827	simple:P29317	EFNA1	EPHA2	True	False	True	curated	False	Ligand-Receptor	Signaling by Ephrin	0.0	0.0	-0.0	-0.0	-0.0	-0.0	0.0	0.0	-0.0	-0.0	-0.0	-0.0	0.0	-0.0	-0.0	-0.0	1462	1497	1405	1359	1356	1362	2027	1977-01-01	0.0	0.0	0.0	0.0	1479	1402	1371	0.0	0.138	0.173	0.081	0.035	0.032
CPI-SS0087A3F67	EFNB1_EPHA2	simple:P98172	simple:P29317	EFNB1	EPHA2	False	False	True	curated	False	Ligand-Receptor	Signaling by Ephrin	0.749	0.783	0.691	0.645	0.642	0.649	1313	1056	0.0	0.0	0.0	0.0	0.765	0.688	0.657	0.0	0.284	0.319	0.227	0.181	0.178	0.184	0.849	0.592	0.0	0.0	0.0	0.0	0.301	0.224	0.193	0.0	0.622	0.657	0.565	0.519	0.516
CPI-SS06E797E50	EFNB1_EPHB2	simple:P98172	simple:P29323	EFNB1	EPHB2	False	False	True	curated	False	Ligand-Receptor	Signaling by Ephrin	0.774	0.7	0.842	0.741	0.661	0.676	1483	0.0	0.0	0.647	0.887	0.0	0.832	0.793	0.0	0.0	0.31	0.235	0.378	0.277	0.197	0.212	1019	0.0	0.0	0.183	0.423	0.0	0.368	0.329	0.0	0.0	0.648	0.573	0.716	0.615	0.535
CPI-SS0ECCB4382	EFNB3_EPHB2	simple:Q15768	simple:P29323	EFNB3	EPHB2	False	True	True	curated	False	Ligand-Receptor	Signaling by Ephrin	0.149	0.074	0.217	0.116	0.036	0.05	0.857	-0.0	-0.0	0.022	0.261	-0.0	0.206	0.167	-0.0	-0.0	0.204	0.129	0.272	0.171	0.091	0.106	0.913	0.0	0.0	0.077	0.317	-0.0	0.262	0.223	0.0	0.0	0.273	0.198	0.341	0.24	0.16
CPI-SS052119104	AREG_EGFR	simple:P15514	simple:P00533	AREG	EGFR	True	False	True	curated	False	Ligand-Receptor	Signaling by Epidermal growth factor	0.171	0.621	0.466	0.053	0.041	0.0	0.862	0.044	0.0	0.047	0.088	0.054	0.803	0.095	0.253	0.27	0.154	0.604	0.449	0.036	0.024	0.0	0.845	0.027	-0.0	0.03	0.071	0.037	0.786	0.078	0.236	0.253	0.0	0.0	0.0	-0.0	-0.0
CPI-SS09B2ACA25	HBEGF_EGFR	simple:Q99075	simple:P00533	HBEGF	EGFR	True	True	True	curated	False	Ligand-Receptor	Signaling by Epidermal growth factor	0.53	0.979	0.825	0.411	0.399	0.0	1221	0.403	0.0	0.406	0.447	0.412	1162	0.454	0.612	0.629	0.187	0.636	0.481	0.068	0.056	0.0	0.877	0.06	0.0	0.063	0.103	0.069	0.819	0.111	0.269	0.286	0.645	1095	0.94	0.526	0.514
CPI-SS07E5C3060	TGFA_EGFR	simple:P01135	simple:P00533	TGFA	EGFR	True	False	True	curated	False	Ligand-Receptor	Signaling by Transforming growth factor	0.0	0.0	0.0	-0.0	-0.0	-0.0	0.0	-0.0	-0.0	-0.0	0.0	-0.0	0.0	0.0	0.0	0.0	0.396	0.846	0.691	0.278	0.266	0.0	1087	0.269	0.0	0.273	0.313	0.279	1028	0.32	0.478	0.495	0.0	0.0	0.0	0.0	0.0
CPI-SS01F67987A	FGF2_FGFR1	simple:P09038	simple:P11362	FGF2	FGFR1	True	False	True	curated	False	Ligand-Receptor	Signaling by Fibroblast growth factor	1495	1698	1811	1749	1265	1855	1947-01-01	1627	1218	2542	0.914	0.725	1606	2203	1163	1591	0.0	0.0	0.0	0.0	0.0	0.0	0.0	0.0	0.0	0.0	0.0	0.0	0.0	0.0	0.0	0.0	2771	2973	3086	3025	2541
CPI-CS029D39F39	Glutamate_byGLS_and_SLC17A6_GRIA3	complex:Glutamate_byGLS_and_SLC17A6	simple:P42263		GRIA3	True	False	True	curated	False	Ligand-Receptor	Signaling by Glutamate	0.242	0.292	0.447	2025-03-01	0.628	0.564	0.269	0.39	0.67	1059	0.419	0.46	0.327	1127	0.394	0.333	0.223	0.273	0.427	1281	0.609	0.545	0.25	0.371	0.651	2025-04-01	0.4	0.441	0.308	1108	0.375	0.313	0.272	0.323	0.477	1331	0.659
CPI-SS0BDA0E5E0	GAS6_TYRO3	simple:Q14393	simple:Q06418	GAS6	TYRO3	True	False	True	curated	False	Ligand-Receptor	Signaling by Growth arrest	1006	1151	0.986	0.929	0.0	0.903	1027	2025-03-01	0.947	1009	0.909	0.974	1023	0.95	0.923	1411	0.302	0.447	0.282	0.225	0.0	0.199	0.323	0.326	0.243	0.305	0.205	0.27	0.319	0.246	0.219	0.707	0.72	0.865	0.7	0.643	0.0
CPI-SS0FC612D4D	DLK1_NOTCH1	simple:P80370	simple:P46531	DLK1	NOTCH1	False	False	True	curated	False	Ligand-Receptor	Signaling by Notch	1072	0.462	1395	0.361	0.0	0.0	0.487	1894	0.0	0.0	1398	1142	1514	0.371	0.563	0.711	0.755	0.144	1077	0.044	0.0	-0.0	0.169	1577	-0.0	-0.0	1081	0.825	1197	0.053	0.245	0.393	0.774	0.164	1097	0.063	0.0
CPI-SS052ADA696	JAG1_NOTCH1	simple:P78504	simple:P46531	JAG1	NOTCH1	False	False	True	curated	False	Ligand-Receptor	Signaling by Notch	1454	0.843	1776	0.743	0.0	0.0	0.868	2276	0.0	0.0	1978-01-01	1524	1896	0.752	0.944	1092	0.949	0.339	1272	0.239	0.0	0.0	0.364	1772	0.0	0.0	1276	2025-02-01	1391	0.248	0.44	0.588	1426	0.815	1748	0.715	0.0
CPI-SS0E1A8414D	DLK1_NOTCH2	simple:P80370	simple:Q04721	DLK1	NOTCH2	False	False	True	curated	False	Ligand-Receptor	Signaling by Notch	1396	0.701	1959	0.383	0.397	0.366	1397	0.462	0.372	0.0	0.994	0.686	1821	0.397	0.991	1124	1078	0.384	1642	0.066	0.08	0.049	2025-08-01	0.144	0.055	-0.0	0.676	0.368	1504	0.08	0.674	0.806	1097	0.403	1661	0.085	0.099
CPI-SS060B82BBC	JAG1_NOTCH2	simple:P78504	simple:Q04721	JAG1	NOTCH2	False	False	True	curated	False	Ligand-Receptor	Signaling by Notch	1777	1083	2341	0.765	0.779	0.748	1779	0.843	0.754	0.0	1375	1067	2203	0.779	1373	1505	1273	0.578	1836	0.26	0.275	0.244	1275	0.339	0.25	0.0	0.871	0.563	1699	0.275	0.868	1001	1749	1055	2313	0.736	0.751
CPI-SS007AA9FDE	DLK1_NOTCH3	simple:P80370	simple:Q9UM47	DLK1	NOTCH3	False	False	True	curated	False	Ligand-Receptor	Signaling by Notch	2178	0.349	2784	0.0	0.0	0.0	0.796	0.539	0.0	0.0	0.495	0.0	1977-02-01	0.388	2986	0.521	1986-01-01	0.031	2466	0.0	0.0	-0.0	0.478	0.222	-0.0	-0.0	0.177	-0.0	2453	0.07	2669	0.203	1988-01-01	0.05	2485	0.0	0.0
CPI-SS0B99F22A2	JAG1_NOTCH3	simple:P78504	simple:Q9UM47	JAG1	NOTCH3	False	False	True	curated	False	Ligand-Receptor	Signaling by Notch	2559	0.73	3165	0.0	0.0	0.0	1177	0.921	0.0	0.0	0.876	0.0	3152	0.769	3368	0.902	2055	0.226	2661	0.0	0.0	0.0	0.673	0.416	0.0	0.0	0.372	0.0	2648	0.265	2864	0.398	2531	0.702	3137	0.0	0.0
CPI-CS005209739	b-Endorphin_byPOMC_OPRD1	complex:b-Endorphin_byPOMC	simple:P41143		OPRD1	True	False	True	curated	False	Ligand-Receptor	Signaling by Proopiomelanocortin	-0.0	-0.0	-0.0	0.0	0.172	0.393	-0.0	0.0	-0.0	0.0	-0.0	0.044	0.098	0.074	-0.0	-0.0	0.0	0.0	0.0	0.0	0.267	0.487	0.0	0.0	0.0	0.0	0.0	0.139	0.193	0.168	0.0	0.0	0.0	0.0	0.0	0.0	0.259
CPI-SS07361522F	PGF_FLT1	simple:P49763	simple:P17948	PGF	FLT1	True	False	True	curated	False	Ligand-Receptor	Signaling by Placenta growth factor	0.819	0.0	0.0	0.594	0.0	0.0	0.0	1941-03-01	0.0	0.586	0.0	0.0	0.598	0.615	0.594	0.586	0.0	-0.0	-0.0	-0.0	-0.0	-0.0	-0.0	0.0	-0.0	-0.0	-0.0	-0.0	-0.0	0.0	-0.0	-0.0	0.876	0.0	0.0	0.651	0.0
CPI-SS0B9B3870A	VEGFA_FLT1	simple:P15692	simple:P17948	VEGFA	FLT1	True	False	True	curated	False	Ligand-Receptor	Signaling by Vascular endothelial growth factor	1577	0.0	0.0	1352	0.0	0.0	0.0	4169	0.0	1344	0.0	0.0	1357	1374	1353	1345	1266	0.0	0.0	1041	0.0	0.0	0.0	3857	0.0	1033	0.0	0.0	1045	1062	1041	1033	2839	0.0	0.0	2614	0.0
CPI-SS00D51DD37	VEGFB_FLT1	simple:P49765	simple:P17948	VEGFB	FLT1	True	False	True	curated	False	Ligand-Receptor	Signaling by Vascular endothelial growth factor	0.871	0.0	0.0	0.646	0.0	0.0	0.0	3462	0.0	0.638	0.0	0.0	0.651	0.668	0.647	0.639	0.646	0.0	0.0	0.42	0.0	0.0	0.0	3237	0.0	0.412	0.0	0.0	0.425	0.442	0.421	0.413	1069	0.0	0.0	0.844	0.0
CPI-SC0B51DC960	PGF_FLT1_complex	simple:P49763	complex:FLT1_complex	PGF		True	False	True	curated	False	Ligand-Receptor	Signaling by Placenta growth factor	0.731	0.0	0.0	0.0	0.0	0.0	0.0	2807	0.0	0.0	0.0	0.0	0.0	0.601	0.0	0.586	0.0	-0.0	-0.0	-0.0	-0.0	-0.0	-0.0	0.0	-0.0	-0.0	-0.0	-0.0	-0.0	-0.0	-0.0	-0.0	0.788	0.0	0.0	0.0	0.0
CPI-SC0AFC650CD	VEGFA_FLT1_complex	simple:P15692	complex:FLT1_complex	VEGFA		True	False	True	curated	False	Ligand-Receptor	Signaling by Vascular endothelial growth factor	1949-01-01	0.0	0.0	0.0	0.0	0.0	0.0	3565	0.0	0.0	0.0	0.0	0.0	1359	0.0	1345	1178	0.0	0.0	0.0	0.0	0.0	0.0	3254	0.0	0.0	0.0	0.0	0.0	1048	0.0	1033	2751	0.0	0.0	0.0	0.0
CPI-SC03F1C301F	VEGFB_FLT1_complex	simple:P49765	complex:FLT1_complex	VEGFB		True	False	True	curated	False	Ligand-Receptor	Signaling by Vascular endothelial growth factor	0.784	0.0	0.0	0.0	0.0	0.0	0.0	2859	0.0	0.0	0.0	0.0	0.0	0.653	0.0	0.639	0.558	0.0	0.0	0.0	0.0	0.0	0.0	2633	0.0	0.0	0.0	0.0	0.0	0.427	0.0	0.413	0.981	0.0	0.0	0.0	0.0
CPI-SS01790830C	PGF_NRP1	simple:P49763	simple:O14786	PGF	NRP1	True	False	True	curated	False	Ligand-Receptor	Signaling by Placenta growth factor	2276	0.803	2538	2025-08-01	0.887	0.91	1552	2341	1974-01-01	1124	2025-05-02	1.0	2698	1051	1844	0.943	0.0	0.0	0.0	0.0	0.0	0.0	0.0	0.0	0.0	0.0	0.0	0.0	0.0	0.0	0.0	0.0	2334	0.861	2596	1137	0.945
CPI-SS043E22BF5	VEGFA_NRP1	simple:P15692	simple:O14786	VEGFA	NRP1	True	False	True	curated	False	Ligand-Receptor	Signaling by Vascular endothelial growth factor	3035	1562	3297	1838	1646	1669	1931-02-01	2025-01-03	2498	1882	3259	1759	3456	1809	2602	1702	2723	1251	2985	1527	1334	1357	1999	2788	2187	1571	2947	1447	3145	1498	2291	1939-01-01	4296	2824	4558	2025-01-03	2907
CPI-SS00508D1C2	VEGFB_NRP1	simple:P49765	simple:O14786	VEGFB	NRP1	True	False	True	curated	False	Ligand-Receptor	Signaling by Vascular endothelial growth factor	2329	0.856	2591	1132	0.94	0.963	1604	2394	1792	1176	2553	1053	1975-02-01	1103	1896	0.996	2103	0.63	2365	0.907	0.714	0.737	1379	2168	1566	0.95	2327	0.827	2525	0.877	1967-01-01	0.77	2527	1054	2789	1933-01-01	1137
CPI-SS065D9259F	PGF_NRP2	simple:P49763	simple:O60462	PGF	NRP2	True	False	True	curated	False	Ligand-Receptor	Signaling by Placenta growth factor	1145	0.0	1934-01-01	0.613	0.632	0.607	0.0	2384	0.0	0.601	1945-01-01	0.899	1951-01-01	0.612	0.961	2025-11-02	0.0	-0.0	0.0	0.0	0.0	0.0	-0.0	0.0	-0.0	0.0	0.0	0.0	0.0	0.0	0.0	0.0	1202	0.0	1397	0.671	0.689
CPI-SS0674B0F46	SEMA3F_NRP2	simple:Q13275	simple:O60462	SEMA3F	NRP2	True	False	True	curated	False	Ligand-Receptor	Signaling by Semaphorin	0.601	0.0	0.795	0.069	0.088	0.063	0.0	1984-01-01	-0.0	0.057	0.906	0.355	0.966	0.068	0.417	1566	0.0	-0.0	0.0	0.0	0.0	0.0	-0.0	0.0	-0.0	0.0	0.0	0.0	0.0	0.0	0.0	0.0	0.586	-0.0	0.781	0.055	0.073
CPI-SS046F8AD8B	VEGFA_NRP2	simple:P15692	simple:O60462	VEGFA	NRP2	True	False	True	curated	False	Ligand-Receptor	Signaling by Vascular endothelial growth factor	1903	0.0	2098	1372	1939-01-01	1366	0.0	3143	0.0	1936-01-01	2208	1658	2269	1371	1972-01-01	2869	1592	0.0	1787	2025-06-01	1079	1054	0.0	2831	0.0	1048	1897	1346	1957	1059	1408	2557	3165	0.0	1936-03-01	2633	2652
CPI-SS036B08188	PLAU_PLAUR	simple:P00749	simple:Q03405	PLAU	PLAUR	True	False	True	curated	False	Ligand-Receptor	Signaling by Plasminogen Activator	1951-02-01	1461	2324	1084	0.0	0.988	2176	1176	0.0	0.983	3026	2619	2817	2018-01-01	1696	3583	1678	0.629	1492	0.252	0.0	0.157	1345	0.345	0.0	0.152	2194	1788	1985	0.348	0.865	2751	3574	2525	3389	2148	0.0
CPI-SS05A26A1DE	PDGFB_PDGFRB	simple:P01127	simple:P09619	PDGFB	PDGFRB	True	False	True	curated	False	Ligand-Receptor	Signaling by Platelet-derived growth factor	2617	0.0	3233	0.0	0.0	0.0	0.0	0.334	0.119	0.0	0.149	-0.0	2906	0.123	3141	-0.0	2908	0.0	3524	0.0	0.0	0.0	0.0	0.625	0.41	0.0	0.44	0.0	3197	0.414	3433	0.0	0.0	-0.0	0.0	-0.0	-0.0
CPI-SS056993231	GCG_GCGR	simple:P01275	simple:P47871	GCG	GCGR	True	False	True	curated	False	Ligand-Receptor	Signaling by Pro-glucagon precursor	2708	0.0	0.0	2718	3035	2941	0.0	2738	0.0	1971-02-01	2758	0.0	2755	2744	0.0	2705	2785	0.0	0.0	2795	3112	3018	0.0	2816	0.0	2787	2835	0.0	2832	2822	0.0	2783	3069	0.0	0.0	3079	3396
CPI-CC0010C54C6	atRetinoicAcid_byALDH1A1_RAreceptor_RARA	complex:atRetinoicAcid_byALDH1A1	complex:RAreceptor_RARA			True	False	True	curated	False	Ligand-Receptor	Signaling by Retinoic Acid	1316	0.955	1112	2025-02-01	1083	0.929	1181	0.0	0.957	0.0	0.0	0.0	1174	1009	0.0	0.0	3982	3621	3778	3686	1975-03-01	3596	3847	0.0	3623	0.0	0.0	0.0	3841	3676	0.0	0.0	1831	1469	1627	1534	1598
CPI-CC03F7FB36A	atRetinoicAcid_byALDH1A3_RAreceptor_RARA	complex:atRetinoicAcid_byALDH1A3	complex:RAreceptor_RARA			True	False	True	curated	False	Ligand-Receptor	Signaling by Retinoic Acid	0.895	0.534	0.691	0.599	0.663	0.509	0.76	0.0	0.536	0.0	0.0	0.0	0.754	0.589	0.0	0.0	0.499	0.137	0.295	0.203	0.266	0.112	0.364	0.0	0.14	0.0	-0.0	-0.0	0.357	0.192	-0.0	0.0	1107	0.746	0.903	0.811	0.875
CPI-CC0A06D2C2D	atRetinoicAcid_byALDH1A1_RAreceptor_RXRB	complex:atRetinoicAcid_byALDH1A1	complex:RAreceptor_RXRB			True	False	True	curated	False	Ligand-Receptor	Signaling by Retinoic Acid	1316	0.955	1112	1038	1083	0.929	1181	0.0	1008	0.0	0.0	0.0	1174	1009	0.0	0.0	3982	3621	3778	3704	1975-03-01	3596	3847	0.0	3674	0.0	0.0	0.0	3841	3676	0.0	0.0	1831	1469	1627	1552	1598
CPI-CC09B046394	atRetinoicAcid_byALDH1A3_RAreceptor_RXRB	complex:atRetinoicAcid_byALDH1A3	complex:RAreceptor_RXRB			True	False	True	curated	False	Ligand-Receptor	Signaling by Retinoic Acid	0.895	0.534	0.691	0.617	0.663	0.509	0.76	0.0	0.587	0.0	0.0	0.0	0.754	0.589	0.0	0.0	0.499	0.137	0.295	0.221	0.266	0.112	0.364	0.0	0.191	0.0	-0.0	-0.0	0.357	0.192	-0.0	0.0	1107	0.746	0.903	0.829	0.875
CPI-CC0E829C954	atRetinoicAcid_byALDH1A1_RAreceptor_RXRG	complex:atRetinoicAcid_byALDH1A1	complex:RAreceptor_RXRG			True	False	True	curated	False	Ligand-Receptor	Signaling by Retinoic Acid	0.0	0.941	0.976	0.948	1083	0.929	0.94	0.0	0.943	0.0	0.0	0.0	0.938	1009	0.0	0.0	0.0	3608	3643	3614	1975-03-01	3596	3606	0.0	1961-03-01	0.0	0.0	0.0	3604	3676	0.0	0.0	0.0	1456	1491	1462	1598
CPI-CC00B974CC4	atRetinoicAcid_byALDH1A3_RAreceptor_RXRG	complex:atRetinoicAcid_byALDH1A3	complex:RAreceptor_RXRG			True	False	True	curated	False	Ligand-Receptor	Signaling by Retinoic Acid	0.0	0.521	0.556	0.527	0.663	0.509	0.519	0.0	0.523	0.0	0.0	0.0	0.517	0.589	0.0	0.0	0.0	0.124	0.159	0.13	0.266	0.112	0.123	0.0	0.126	0.0	-0.0	-0.0	0.12	0.192	-0.0	0.0	0.0	0.733	0.768	0.739	0.875
CPI-SS0892F3080	SEMA4C_PLXNB2	simple:Q9C0C4	simple:O15031	SEMA4C	PLXNB2	False	True	True	curated	False	Ligand-Receptor	Signaling by Semaphorin	1059	0.899	1495	1349	1936-01-01	1451	1988	0.841	1904	2025-01-02	0.875	0.0	1455	1797	1091	0.969	0.715	0.555	1151	1005	1016	1107	1643	0.496	1559	1755	0.53	-0.0	1111	1453	0.746	0.624	1363	1204	1799	1653	1664
CPI-SS0A512249D	SST_SSTR1	simple:P61278	simple:P30872	SST	SSTR1	True	False	True	curated	False	Ligand-Receptor	Signaling by Somatostatin	1923	1999	2066	2573	2261	2986	1974	2056	2321	2618	2094	2025-02-02	0.0	2361	2076	2096	1494	1957-01-01	1637	2144	1832	2557	1545	1627	1892	2189	1665	1591	0.0	1932	1647	1667	1878	1953	2021	2527	2216
CPI-SS0FE594C97	SST_SSTR2	simple:P61278	simple:P30874	SST	SSTR2	True	False	True	curated	False	Ligand-Receptor	Signaling by Somatostatin	0.0	2423	2532	3132	2698	2872	2026-02-01	1943-02-01	2939	2592	2822	3162	2097	2352	2802	2021-02-01	0.0	1994	2103	2703	2269	2443	1831	2001	1951-02-01	2163	2393	2733	1668	1923	2373	1781	0.0	2378	2487	3087	2653
CPI-SS05A3441B9	SST_SSTR3	simple:P61278	simple:P32745	SST	SSTR3	True	False	True	curated	False	Ligand-Receptor	Signaling by Somatostatin	0.0	0.0	0.0	2428	2278	2216	0.0	1876	0.0	2222	1895	0.0	2138	2165	0.0	0.0	0.0	0.0	0.0	1999	1849	1787	0.0	1447	0.0	1793	1466	0.0	1709	1736	0.0	0.0	0.0	0.0	0.0	2382	2233
CPI-SS085EE60B1	TGFB1_TGFBR3	simple:P01137	simple:Q03167	TGFB1	TGFBR3	True	False	True	curated	False	Ligand-Receptor	Signaling by Transforming growth factor	1254	1212	1228	0.909	1885	1492	1012	2013-01-01	0.887	0.955	1014	0.929	1039	0.0	1304	1061	0.6	0.558	0.574	0.255	1231	0.838	0.358	0.476	0.233	0.301	0.36	0.275	0.385	0.0	0.65	0.407	1805	1763	1778	1946-01-01	2436
CPI-SS0D46E2B45	TGFB3_TGFBR3	simple:P10600	simple:Q03167	TGFB3	TGFBR3	True	False	True	curated	False	Ligand-Receptor	Signaling by Transforming growth factor	1978-01-01	1738	1753	1435	2411	2018	1538	1655	1413	1948-01-01	1954-01-01	1455	1565	0.0	1983-01-01	1587	0.446	0.403	0.419	0.1	1076	0.683	0.204	0.321	0.078	0.146	0.205	0.12	0.23	0.0	0.495	0.252	2086	2044	2059	1741	2717
CPI-SS001865B32	TNFSF10_TNFRSF10B	simple:P50591	simple:O14763	TNFSF10	TNFRSF10B	True	False	True	curated	False	Ligand-Receptor	Signaling by Tumor necrosis factor	0.0	0.0	0.0	-0.0	-0.0	-0.0	0.0	0.0	0.0	-0.0	0.0	-0.0	0.0	0.0	0.0	-0.0	1973	1994	1789	1933-01-01	1934-01-01	1271	2231	1765	1366	1232	1497	1278	2166	1397	1507	2025-01-01	1131	1152	0.948	0.489	0.499
CPI-SS02EF3E1BA	TNFSF12_TNFRSF12A	simple:O43508	simple:Q9NP84	TNFSF12	TNFRSF12A	True	False	True	curated	False	Ligand-Receptor	Signaling by Tumor necrosis factor	1627	2286	1822	0.786	0.911	1447	2455	0.276	0.646	0.434	0.0	-0.0	2176	0.894	0.916	2385	1637	2296	1832	0.796	0.921	1457	2465	0.286	0.656	0.444	0.0	-0.0	2186	0.904	0.926	2395	1803	2462	1998	0.962	1086
CPI-SS0C03F7CDC	VEGFA_KDR	simple:P15692	simple:P35968	VEGFA	KDR	True	False	True	curated	False	Ligand-Receptor	Signaling by Vascular endothelial growth factor	1949-01-01	0.0	0.0	0.0	0.0	0.0	0.0	3565	0.0	0.0	0.0	0.0	0.0	1359	0.0	1345	1178	0.0	0.0	0.0	0.0	0.0	0.0	3254	0.0	0.0	0.0	0.0	0.0	1048	0.0	1034	2751	0.0	0.0	0.0	0.0
CPI-SS0661CE946	WNT4_SFRP2	simple:P56705	simple:Q96HF1	WNT4	SFRP2	True	False	False	curated	False	Ligand-Ligand	Signaling by WNT inhibition	2842	0.343	3014	0.356	0.345	0.0	0.344	0.355	0.0	0.336	0.0	0.0	2018-03-01	0.375	0.347	0.335	2598	0.098	2769	0.112	0.1	0.0	0.099	0.11	0.0	0.092	0.0	0.0	2935	0.13	0.102	0.09	3017	0.518	3189	0.531	0.52
CPI-SS03F33B34C	WNT5A_SFRP2	simple:P41221	simple:Q96HF1	WNT5A	SFRP2	True	False	False	curated	False	Ligand-Ligand	Signaling by WNT inhibition	3916	1416	4087	1943-01-01	1418	0.0	1418	1428	0.0	1941-01-01	0.0	0.0	4253	1448	1942-01-01	1409	1956-02-01	0.06	2731	0.073	0.062	0.0	0.061	0.072	0.0	0.054	0.0	0.0	2897	0.092	0.064	0.052	3918	1418	4089	1431	1942-01-01
CPI-SS0D5AAA463	WNT4_SFRP5	simple:P56705	simple:Q5T4F7	WNT4	SFRP5	True	False	False	curated	False	Ligand-Ligand	Signaling by WNT inhibition	0.0	0.399	0.362	0.344	0.345	0.34	2015-01-01	0.33	0.334	0.0	0.0	0.0	0.0	0.394	0.437	0.0	0.0	0.154	0.117	0.099	0.1	0.095	0.905	0.086	0.089	0.0	0.0	0.0	0.0	0.149	0.192	0.0	0.0	0.574	0.537	0.519	0.52
CPI-SS0734D2DA8	WNT5A_SFRP5	simple:P41221	simple:Q5T4F7	WNT5A	SFRP5	True	False	False	curated	False	Ligand-Ligand	Signaling by WNT inhibition	0.0	1473	1435	1417	1419	1414	2223	1404	1408	0.0	0.0	0.0	0.0	1468	1951-01-01	0.0	-0.0	0.116	0.079	0.061	0.062	0.057	0.867	0.047	0.051	0.0	0.0	-0.0	-0.0	0.111	0.154	0.0	0.0	1474	1437	1419	1942-01-01
CPI-SS04C672963	ESAM_ESAM	simple:Q96AP7	simple:Q96AP7	ESAM	ESAM	False	False	False	curated	False	Adhesion-Adhesion		0.521	0.0	0.0	0.0	0.0	0.0	0.332	2991	0.0	0.263	0.0	0.0	0.351	0.354	0.945	0.0	0.0	-0.0	-0.0	-0.0	-0.0	-0.0	0.0	0.0	-0.0	-0.0	-0.0	-0.0	0.0	0.0	0.0	-0.0	0.0	-0.0	-0.0	-0.0	-0.0
CPI-SS0D5A3EC0A	LCN2_SLC22A17	simple:P80188	simple:Q8WUG5	LCN2	SLC22A17	True	False	True	curated	False	Ligand-Receptor		0.0	-0.0	0.0	0.0	0.0	0.0	0.0	0.0	0.0	0.0	0.0	0.0	0.0	0.0	0.0	0.0	1951-02-01	2279	3032	4356	3548	4025	2288	1967-02-01	3996	3951	2346	2621	1983-02-01	3403	2684	1964-02-01	0.0	0.0	0.0	0.0	0.0
CPI-SS09CEEE405	MPZL1_MPZL1	simple:O95297	simple:O95297	MPZL1	MPZL1	False	False	False	curated	False	Adhesion-Adhesion		2926	2589	3654	2027	1962	1932	2691	2856	2025-04-02	2036	2381	1694	3283	2.0	2435	2396	2589	2253	3317	1969-01-01	1625	1596	2355	2519	2063	1699	2045	1358	2946	1664	2099	2059	3654	3317	4382	2755	1969-02-01
[truncated: 206 more columns]

## Sheet: TVAE_Stats. analysis_means
id_cp_interaction	interacting_pair	partner_a	partner_b	gene_a	gene_b	secreted	receptor_a	receptor_b	annotation_strategy	is_integrin	directionality	classification	PSC|PSC	PSC|acinar	PSC|activated_stellate	PSC|alpha	PSC|beta	PSC|delta	PSC|ductal	PSC|endothelial	PSC|epsilon	PSC|gamma	PSC|macrophage	PSC|mast	PSC|mesenchymal	PSC|pp	PSC|quiescent_stellate	PSC|schwann	acinar|PSC	acinar|acinar	acinar|activated_stellate	acinar|alpha	acinar|beta	acinar|delta	acinar|ductal	acinar|endothelial	acinar|epsilon	acinar|gamma	acinar|macrophage	acinar|mast	acinar|mesenchymal	acinar|pp	acinar|quiescent_stellate	acinar|schwann	activated_stellate|PSC	activated_stellate|acinar	activated_stellate|activated_stellate	activated_stellate|alpha	activated_stellate|beta
CPI-SC0A2DB962D	CDH1_integrin_a2b1_complex	simple:P12830	complex:integrin_a2b1_complex	CDH1		False	False	False	curated	True	Adhesion-Adhesion	Adhesion by Cadherin	-0.0	0.0	0.0	-0.0	-0.0	-0.0	0.0	0.0	-0.0	-0.0	-0.0	-0.0	0.0	0.0	-0.0	-0.0	2619	3783	2924	2587	0.0	0.0	3784	4503	0.0	2524	0.0	0.0	3743	1985-02-01	2525	2541	0.417	1581	0.722	0.385	0.0
CPI-SC0E85E1FB0	COL15A1_integrin_a2b1_complex	simple:P39059	complex:integrin_a2b1_complex	COL15A1		True	False	False	curated	True	Adhesion-Adhesion	Adhesion by Collagen/Integrin	3047	4211	3352	3015	0.0	0.0	4212	4931	0.0	2952	0.0	0.0	4171	3278	2953	2969	0.147	1311	0.452	0.115	0.0	-0.0	1312	2031	-0.0	0.053	-0.0	-0.0	1271	0.379	0.053	0.069	3331	4495	3636	3299	0.0
CPI-SC04BD52124	COL18A1_integrin_a2b1_complex	simple:P39060	complex:integrin_a2b1_complex	COL18A1		True	False	False	curated	True	Adhesion-Adhesion	Adhesion by Collagen/Integrin	2664	3828	2969	2632	0.0	0.0	3829	4548	0.0	2569	0.0	0.0	3788	2895	1957-02-01	2586	0.136	2025-03-01	0.441	0.104	0.0	-0.0	1301	2025-02-02	-0.0	0.041	-0.0	-0.0	2026-01-01	0.367	0.042	0.058	3711	4875	4016	3679	0.0
CPI-SC04BCFC59C	COL1A1_integrin_a2b1_complex	simple:P02452	complex:integrin_a2b1_complex	COL1A1		True	False	False	curated	True	Adhesion-Adhesion	Adhesion by Collagen/Integrin	5184	6348	5489	5152	0.0	0.0	6349	7068	0.0	5089	0.0	0.0	6308	5415	2025-09-05	5106	0.44	1604	0.745	0.408	0.0	0.0	1605	2324	0.0	0.345	0.0	0.0	1564	0.671	0.346	0.362	5145	6309	1945-05-01	5114	0.0
CPI-SC03D0A4AD2	COL1A2_integrin_a2b1_complex	simple:P08123	complex:integrin_a2b1_complex	COL1A2		True	False	False	curated	True	Adhesion-Adhesion	Adhesion by Collagen/Integrin	4672	5836	4977	1964-04-01	0.0	0.0	5837	6556	0.0	4577	0.0	0.0	5796	4903	4578	4594	0.217	1381	0.522	0.185	0.0	0.0	1382	2101	0.0	0.123	0.0	-0.0	1341	0.449	0.124	0.139	4543	5707	4848	4511	0.0
CPI-SC044C2FDA4	COL27A1_integrin_a2b1_complex	simple:Q8IZC6	complex:integrin_a2b1_complex	COL27A1		True	False	False	curated	True	Adhesion-Adhesion	Adhesion by Collagen/Integrin	0.0	0.0	0.0	0.0	-0.0	-0.0	0.0	0.0	-0.0	-0.0	-0.0	-0.0	0.0	0.0	-0.0	-0.0	0.0	0.0	0.0	0.0	-0.0	-0.0	0.0	0.0	-0.0	-0.0	-0.0	-0.0	0.0	0.0	-0.0	-0.0	0.201	1365	0.506	0.169	0.0
CPI-SC06A152CC0	COL3A1_integrin_a2b1_complex	simple:P02461	complex:integrin_a2b1_complex	COL3A1		True	False	False	curated	True	Adhesion-Adhesion	Adhesion by Collagen/Integrin	4587	5751	4892	4556	0.0	0.0	5752	6472	0.0	4493	0.0	0.0	5711	4819	4494	1951-04-01	0.163	1327	0.468	0.131	0.0	0.0	1328	2047	-0.0	0.068	-0.0	-0.0	1287	0.394	0.069	0.085	3768	4932	4073	3736	0.0
CPI-SC03515B178	COL4A1_integrin_a2b1_complex	simple:P02462	complex:integrin_a2b1_complex	COL4A1		True	False	False	curated	True	Adhesion-Adhesion	Adhesion by Collagen/Integrin	2021-02-01	3374	2515	2178	0.0	0.0	3375	4094	0.0	2115	0.0	0.0	3334	2441	2116	2132	0.0	0.0	0.0	0.0	-0.0	-0.0	0.0	0.0	-0.0	0.0	-0.0	-0.0	0.0	0.0	0.0	0.0	3169	4333	3474	3137	0.0
CPI-SC0681DB40E	COL5A1_integrin_a2b1_complex	simple:P20908	complex:integrin_a2b1_complex	COL5A1		True	False	False	curated	True	Adhesion-Adhesion	Adhesion by Collagen/Integrin	1979-02-01	3954	3095	2759	0.0	0.0	3955	4675	0.0	2696	0.0	0.0	3914	3022	2697	2713	0.129	1293	0.434	0.097	0.0	-0.0	1294	2013	-0.0	0.035	-0.0	-0.0	1253	0.361	0.036	0.051	3108	4272	3413	3076	0.0
CPI-SC0345262E7	COL5A2_integrin_a2b1_complex	simple:P05997	complex:integrin_a2b1_complex	COL5A2		True	False	False	curated	True	Adhesion-Adhesion	Adhesion by Collagen/Integrin	2483	3647	2788	2451	0.0	0.0	3648	4367	0.0	2388	0.0	0.0	3607	2714	2389	2405	0.145	1308	0.449	0.113	0.0	-0.0	1931-01-01	2029	-0.0	0.05	-0.0	-0.0	1269	0.376	0.051	0.067	2802	3966	3107	1977-02-01	0.0
CPI-SC0D5418330	COL5A3_integrin_a2b1_complex	simple:P25940	complex:integrin_a2b1_complex	COL5A3		True	False	False	curated	True	Adhesion-Adhesion	Adhesion by Collagen/Integrin	0.961	2125	1266	0.929	0.0	0.0	2126	2845	0.0	0.866	0.0	0.0	2085	1192	0.867	0.883	0.0	0.0	0.0	0.0	-0.0	-0.0	0.0	0.0	-0.0	0.0	-0.0	-0.0	0.0	0.0	0.0	0.0	2499	3663	2804	2467	0.0
CPI-SC0CCB0D955	COL6A1_integrin_a2b1_complex	simple:P12109	complex:integrin_a2b1_complex	COL6A1		True	False	False	curated	True	Adhesion-Adhesion	Adhesion by Collagen/Integrin	2663	3827	2968	2631	0.0	0.0	3828	4547	0.0	2568	0.0	0.0	3787	2894	2569	2585	0.31	1474	0.615	0.279	0.0	0.0	1475	2195	0.0	0.216	0.0	0.0	1435	0.542	0.217	0.233	4266	1943-05-01	4571	4235	0.0
CPI-SC01A5C5096	COL6A2_integrin_a2b1_complex	simple:P12110	complex:integrin_a2b1_complex	COL6A2		True	False	False	curated	True	Adhesion-Adhesion	Adhesion by Collagen/Integrin	3298	4462	3603	3266	0.0	0.0	4463	5182	0.0	3203	0.0	0.0	4422	3529	3204	2022-03-01	0.122	1286	0.427	0.09	-0.0	-0.0	1287	2006	-0.0	0.027	-0.0	-0.0	1246	0.353	0.028	0.044	4226	1939-05-01	4531	4194	0.0
CPI-SC084C79E20	COL6A3_integrin_a2b1_complex	simple:P12111	complex:integrin_a2b1_complex	COL6A3		True	False	False	curated	True	Adhesion-Adhesion	Adhesion by Collagen/Integrin	3197	4361	3502	3166	0.0	0.0	4363	5082	0.0	3103	0.0	0.0	4322	3429	3104	2025-12-03	0.137	1301	0.442	0.105	0.0	-0.0	1302	2021	-0.0	0.043	-0.0	-0.0	1261	0.369	0.044	0.059	4254	5418	4559	4222	0.0
CPI-SC01D1C56CC	FN1_integrin_a2b1_complex	simple:P02751	complex:integrin_a2b1_complex	FN1		True	False	False	curated	True	Adhesion-Adhesion	Adhesion by Fibronectin	3385	4549	1969-03-01	3353	0.0	0.0	1955-04-01	5269	0.0	3291	0.0	0.0	4509	3617	3292	3307	0.453	1616	0.757	0.421	0.0	0.0	1618	2337	0.0	0.358	0.0	0.0	1577	0.684	0.359	0.375	3622	4786	3927	3591	0.0
CPI-SC0A460766C	LAMC1_integrin_a2b1_complex	simple:P11047	complex:integrin_a2b1_complex	LAMC1		True	False	False	curated	True	Ligand-Receptor	Adhesion by Laminin	1707	2871	2012	1675	0.0	0.0	2872	3591	0.0	1613	0.0	0.0	2831	1939	1614	1629	0.966	2013-02-01	1271	0.934	0.0	0.0	2131	1985-02-01	0.0	0.872	0.0	0.0	2025-09-02	1198	0.873	0.888	2721	3885	3026	2689	0.0
CPI-SS0889E281D	CADM1_CADM1	simple:Q9BY67	simple:Q9BY67	CADM1	CADM1	False	False	False	curated	False	Adhesion-Adhesion	Adhesion by CADM	0.008	0.396	0.453	1057	2102	2014-02-01	1038	0.473	0.69	1185	2391	0.485	-0.0	0.339	0.46	0.686	0.396	0.784	0.842	1445	2491	2529	1426	0.861	1079	1573	2779	0.874	0.0	0.727	0.848	1074	0.453	0.842	0.899	1503	2548
CPI-SC027893337	COL15A1_integrin_a1b1_complex	simple:P39059	complex:integrin_a1b1_complex	COL15A1		True	False	False	curated	True	Adhesion-Adhesion	Adhesion by Collagen/Integrin	2026-05-01	2973	5613	3164	3092	2961	2991	4512	2938	3098	0.0	0.0	5518	3033	5512	2941	1936-02-01	0.073	2713	0.264	0.192	0.061	0.091	1612	0.038	0.199	0.0	0.0	2618	0.133	2613	0.041	5544	3257	5897	3448	3376
CPI-SC0C739EDCE	COL18A1_integrin_a1b1_complex	simple:P39060	complex:integrin_a1b1_complex	COL18A1		True	False	False	curated	True	Adhesion-Adhesion	Adhesion by Collagen/Integrin	4877	1959-02-01	2023-05-01	2781	2709	2578	2608	4129	2555	2715	0.0	0.0	5135	1965-02-01	5129	2558	2349	0.062	2702	0.253	0.181	0.049	0.08	1601	0.026	0.187	0.0	-0.0	2607	0.122	2601	0.03	5924	3637	6277	3828	3756
CPI-SC08DBCCFF0	COL1A1_integrin_a1b1_complex	simple:P02452	complex:integrin_a1b1_complex	COL1A1		True	False	False	curated	True	Adhesion-Adhesion	Adhesion by Collagen/Integrin	7397	2025-11-05	1975-07-01	5301	5229	5097	5128	6649	5074	5235	0.0	0.0	7655	2017-05-01	7649	5078	2652	0.365	3006	0.557	0.485	0.353	0.384	1905	0.33	0.491	0.0	0.0	2911	0.426	2905	0.333	7358	5071	7712	5263	2019-05-01
CPI-SC09DB9D20A	COL1A2_integrin_a1b1_complex	simple:P08123	complex:integrin_a1b1_complex	COL1A2		True	False	False	curated	True	Adhesion-Adhesion	Adhesion by Collagen/Integrin	6884	4597	7238	4789	4717	4585	4616	6137	4562	4723	0.0	0.0	7143	4658	7137	4566	1943-02-01	0.143	2783	0.334	0.262	0.131	0.162	1682	0.108	0.269	0.0	0.0	2689	0.203	2683	0.111	6756	4469	7109	1966-04-01	4588
CPI-SC050F64BB5	COL27A1_integrin_a1b1_complex	simple:Q8IZC6	complex:integrin_a1b1_complex	COL27A1		True	False	False	curated	True	Adhesion-Adhesion	Adhesion by Collagen/Integrin	0.0	-0.0	0.0	0.0	0.0	-0.0	-0.0	0.0	-0.0	0.0	-0.0	-0.0	0.0	0.0	0.0	-0.0	0.0	-0.0	0.0	0.0	0.0	-0.0	0.0	0.0	-0.0	0.0	-0.0	-0.0	0.0	0.0	0.0	-0.0	2414	0.127	2767	0.318	0.246
CPI-SC00367777A	COL3A1_integrin_a1b1_complex	simple:P02461	complex:integrin_a1b1_complex	COL3A1		True	False	False	curated	True	Adhesion-Adhesion	Adhesion by Collagen/Integrin	2025-08-06	4513	7153	4705	4632	4501	4532	6052	4478	4639	0.0	0.0	7059	4573	7053	4481	2376	0.089	2729	0.28	0.208	0.077	0.107	1628	0.054	0.214	0.0	0.0	2634	0.149	2628	0.057	5981	3694	6334	3885	3813
CPI-SC0744E13CB	COL4A1_integrin_a1b1_complex	simple:P02462	complex:integrin_a1b1_complex	COL4A1		True	False	False	curated	True	Adhesion-Adhesion	Adhesion by Collagen/Integrin	4423	2136	4776	2327	2255	2124	2154	3675	2101	2261	0.0	0.0	4681	2196	4675	2104	0.0	0.0	0.0	0.0	0.0	0.0	0.0	0.0	0.0	0.0	-0.0	-0.0	0.0	0.0	0.0	0.0	5382	3095	5735	3286	3214
CPI-SC0592501EA	COL5A1_integrin_a1b1_complex	simple:P20908	complex:integrin_a1b1_complex	COL5A1		True	False	False	curated	True	Adhesion-Adhesion	Adhesion by Collagen/Integrin	5003	2716	5356	2908	2835	2704	2735	4255	2681	2842	0.0	0.0	5262	2776	5256	2684	2342	0.055	2695	0.246	0.174	0.043	0.074	1594	0.02	0.181	0.0	-0.0	2601	0.115	2595	0.023	5321	3034	5674	3225	3153
CPI-SC037A0554C	COL5A2_integrin_a1b1_complex	simple:P05997	complex:integrin_a1b1_complex	COL5A2		True	False	False	curated	True	Adhesion-Adhesion	Adhesion by Collagen/Integrin	4696	2408	5049	2025-06-02	2528	2396	2427	3948	2373	2534	0.0	0.0	4954	2469	4948	2377	2357	0.07	2711	0.262	0.19	0.058	0.089	1609	0.035	0.196	0.0	0.0	2616	0.131	1961-02-01	0.038	5015	2728	5368	2919	2847
CPI-SC00EAD4C47	COL5A3_integrin_a1b1_complex	simple:P25940	complex:integrin_a1b1_complex	COL5A3		True	False	False	curated	True	Adhesion-Adhesion	Adhesion by Collagen/Integrin	3173	0.886	3527	1078	1006	0.874	0.905	2426	0.851	1012	0.0	0.0	3432	0.947	3426	0.855	0.0	0.0	0.0	0.0	0.0	0.0	0.0	0.0	0.0	0.0	-0.0	-0.0	0.0	0.0	0.0	0.0	4712	2425	5065	2616	2544
CPI-SC0549A759B	COL6A1_integrin_a1b1_complex	simple:P12109	complex:integrin_a1b1_complex	COL6A1		True	False	False	curated	True	Adhesion-Adhesion	Adhesion by Collagen/Integrin	4875	2588	5229	1978-02-01	2708	2576	2607	4128	2553	2714	0.0	0.0	5134	2649	5128	2556	2523	0.236	2876	0.428	0.355	0.224	0.255	1775	0.201	0.362	0.0	0.0	2782	0.297	2776	0.204	6479	4192	6833	4384	4311
CPI-SC0F9FB6DCB	COL6A2_integrin_a1b1_complex	simple:P12110	complex:integrin_a1b1_complex	COL6A2		True	False	False	curated	True	Adhesion-Adhesion	Adhesion by Collagen/Integrin	1951-05-01	3223	5864	3415	3343	3211	3242	4763	3188	3349	0.0	0.0	5769	3284	5763	3191	2335	0.048	2688	0.239	0.167	0.036	0.066	1587	0.013	0.173	0.0	-0.0	2593	0.108	2587	0.016	6438	4151	6792	4343	4271
CPI-SC0ECDD1074	COL6A3_integrin_a1b1_complex	simple:P12111	complex:integrin_a1b1_complex	COL6A3		True	False	False	curated	True	Adhesion-Adhesion	Adhesion by Collagen/Integrin	1941-05-01	3123	5764	3315	3242	3111	3142	4662	3088	3249	0.0	0.0	5669	3184	5663	3091	1935-02-01	0.063	2703	0.254	0.182	0.051	0.082	1602	0.028	0.189	0.0	-0.0	2609	0.123	2603	0.031	6467	2018-04-01	1982-06-01	4371	4299
CPI-SC03AF43F8B	SEMA7A_integrin_a1b1_complex	simple:O75326	complex:integrin_a1b1_complex	SEMA7A		False	False	False	curated	True	Ligand-Receptor	Signaling by Semaphorin	2363	0.076	2716	0.267	0.195	0.064	0.094	1615	0.041	0.201	0.0	0.0	2621	0.136	2615	0.044	2542	0.255	2896	0.447	0.375	0.243	0.274	1795	0.22	0.381	0.0	0.0	2801	0.316	2795	0.224	0.0	-0.0	0.0	0.0	0.0
CPI-SC08C485EAE	FN1_integrin_a3b1_complex	simple:P02751	complex:integrin_a3b1_complex	FN1		True	False	False	curated	True	Adhesion-Adhesion	Adhesion by Fibronectin	0.0	1998-03-01	0.0	3584	1954-03-01	3562	4734	0.0	0.0	3288	0.0	0.0	1946-03-01	3646	3579	0.0	0.0	1047	0.0	0.651	0.607	0.629	1801	0.0	0.0	0.355	0.0	0.0	0.527	0.713	0.647	0.0	0.0	4217	0.0	3821	3777
CPI-SC0B80B8591	THBS1_integrin_a3b1_complex	simple:P07996	complex:integrin_a3b1_complex	THBS1		False	False	False	curated	True	Ligand-Receptor	Adhesion by Thrombospondin	0.0	3297	0.0	2901	2857	2879	4051	0.0	0.0	2605	0.0	0.0	2777	2963	2897	0.0	0.0	1094	0.0	0.698	0.654	0.676	1848	0.0	0.0	0.402	0.0	0.0	0.574	0.76	0.693	0.0	0.0	3426	0.0	2025-03-03	2986
CPI-SC06C3BA86F	FN1_integrin_a5b1_complex	simple:P02751	complex:integrin_a5b1_complex	FN1		True	False	False	curated	True	Adhesion-Adhesion	Adhesion by Fibronectin	4892	3337	5833	0.0	0.0	0.0	4273	6412	0.0	0.0	5195	0.0	5512	3365	3328	3438	1959	0.404	2025-09-02	0.0	0.0	0.0	1934-01-01	3479	0.0	0.0	2263	0.0	2579	0.432	0.395	0.505	5129	3574	2025-07-06	0.0	0.0
CPI-SC08F923F07	FN1_integrin_aVb1_complex	simple:P02751	complex:integrin_aVb1_complex	FN1		True	False	False	curated	True	Adhesion-Adhesion	Adhesion by Fibronectin	4575	1933-04-01	5499	4083	4257	4196	4782	4837	3625	3814	5465	3476	5146	4313	1975-03-01	3772	1642	1397	2566	2015-01-01	1325	1263	1849	1904	0.692	0.881	2532	0.543	2213	1938-01-01	0.817	0.84	4812	4567	5736	1932-04-01	4494
CPI-SC09B45FB39	FN1_integrin_aVb5_complex	simple:P02751	complex:integrin_aVb5_complex	FN1		True	False	False	curated	True	Adhesion-Adhesion	Adhesion by Fibronectin	4206	3656	4021	3829	3457	3538	4453	4251	3345	3437	5597	3354	5146	4238	1975-03-01	3354	1274	0.724	1089	0.896	0.524	0.605	1952-01-01	1318	0.412	0.504	2664	0.421	2213	1305	0.817	0.421	4443	3894	4258	4066	3694
CPI-SS04829AC68	GJA1_GJA1	simple:P17302	simple:P17302	GJA1	GJA1	False	False	False	curated	False	Gap-Gap	Adhesion by GAP junction	0.113	0.155	0.281	0.068	0.061	0.0	0.67	1416	0.0	0.0	0.0	0.0	0.258	0.14	0.0	0.102	0.155	0.197	0.323	0.11	0.103	0.0	0.712	1458	0.0	0.0	0.0	0.0	0.3	0.182	0.0	0.144	0.281	0.323	0.45	0.236	0.23
CPI-SC024FAED24	LAMC1_integrin_a6b1_complex	simple:P11047	complex:integrin_a6b1_complex	LAMC1		True	False	False	curated	True	Ligand-Receptor	Adhesion by Laminin	0.0	2579	1619	1632	1644	1921	2482	1757	1669	1594	1623	1616	0.0	1677	1619	1942-04-01	0.0	1838	0.877	0.891	0.903	2018-01-01	1741	1015	0.928	0.853	0.882	0.875	0.0	0.936	0.878	3679	0.0	3593	2633	2646	2658
CPI-SC03C27B368	TNC_integrin_aVb6_complex	simple:P24821	complex:integrin_aVb6_complex	TNC		True	False	False	curated	True	Ligand-Receptor	Adhesion by tenascin	-0.0	0.0	-0.0	-0.0	-0.0	-0.0	0.0	-0.0	-0.0	-0.0	-0.0	-0.0	0.0	0.0	-0.0	-0.0	-0.0	0.766	-0.0	0.0	0.0	0.0	1033	-0.0	-0.0	-0.0	-0.0	-0.0	0.162	0.184	-0.0	-0.0	-0.0	0.896	0.0	0.0	0.0
CPI-SC08AC51E15	TGFB1_integrin_aVb6_complex	simple:P01137	complex:integrin_aVb6_complex	TGFB1		True	False	False	curated	True	Ligand-Receptor	Signaling by Transforming growth factor	0.0	1404	0.0	0.0	0.0	0.0	1671	0.0	0.0	0.0	0.0	0.0	0.8	0.822	0.0	0.0	0.0	0.925	0.0	0.0	0.0	0.0	1192	0.0	0.0	0.0	0.0	0.0	0.32	0.342	0.0	0.0	0.0	1952-02-01	0.0	0.0	0.0
CPI-SC0DA808D76	TGFB3_integrin_aVb6_complex	simple:P10600	complex:integrin_aVb6_complex	TGFB3		True	False	False	curated	True	Ligand-Receptor	Signaling by Transforming growth factor	0.0	2131	0.0	0.0	0.0	0.0	2398	0.0	0.0	0.0	0.0	0.0	1527	1549	0.0	0.0	-0.0	0.77	-0.0	0.0	0.0	0.0	1037	-0.0	-0.0	-0.0	-0.0	-0.0	0.166	0.188	-0.0	-0.0	0.0	3154	0.0	0.0	0.0
CPI-SS0CBCF26F8	APLP2_PIGR	simple:Q06481	simple:P01833	APLP2	PIGR	True	False	True	curated	False	Ligand-Receptor	Signaling by Amyloid-like protein	0.0	2258	1995-01-01	2025-09-01	1928	1891	3146	1939	1947	0.0	1995-01-01	1995-01-01	0.0	1949	1956	1995-01-01	0.0	1936	1628	1578	1606	1569	2824	1617	1625	0.0	1628	1628	0.0	1627	1634	1628	0.0	2964	2655	2605	2633
CPI-SS0A28DCA72	CXCL12_CXCR4	simple:P48061	simple:P61073	CXCL12	CXCR4	True	False	True	curated	False	Ligand-Receptor	Signaling by Chemokines	0.0	-0.0	-0.0	-0.0	-0.0	-0.0	0.0	0.0	-0.0	-0.0	0.0	-0.0	0.0	0.0	-0.0	-0.0	0.758	0.0	0.0	0.733	0.0	0.0	0.774	3721	0.0	0.0	0.781	0.0	0.75	0.76	0.0	0.0	0.038	0.0	-0.0	0.013	0.0
CPI-CS0CDFC0C7D	Cholesterol_byCEL_RORC	complex:Cholesterol_byCEL	simple:P51449		RORC	True	False	True	curated	False	Ligand-Receptor	Signaling by Cholesterol	-0.0	0.239	0.0	0.377	0.427	0.229	0.309	0.0	0.1	0.16	0.0	0.0	0.195	0.223	0.0	0.0	0.0	2214	0.0	2351	2402	2204	2283	0.0	2074	2134	0.0	0.0	2017-02-01	2197	0.0	0.0	-0.0	0.176	0.0	0.313	0.364
CPI-SS0D8632EB4	EDN1_EDNRA	simple:P05305	simple:P25101	EDN1	EDNRA	True	False	True	curated	False	Ligand-Receptor	Signaling by Endothelin	0.0	-0.0	0.0	-0.0	-0.0	-0.0	-0.0	-0.0	-0.0	-0.0	-0.0	-0.0	0.0	-0.0	0.0	-0.0	2354	0.0	2148	0.478	0.0	0.0	0.0	0.478	0.0	0.0	0.0	0.0	2675	0.486	3179	0.0	2025-09-01	0.0	1694	0.024	0.0
CPI-SS03D5CBF55	EDN3_EDNRA	simple:P14138	simple:P25101	EDN3	EDNRA	True	False	True	curated	False	Ligand-Receptor	Signaling by Endothelin	1908	0.0	1702	0.032	0.0	0.0	0.0	0.031	0.0	0.0	0.0	0.0	2229	0.04	2733	0.0	1959	0.0	1753	0.083	0.0	0.0	0.0	0.082	0.0	0.0	0.0	0.0	2028-02-01	0.09	2784	0.0	1973	0.0	1767	0.097	0.0
CPI-SS09B92F236	EDN1_EDNRB	simple:P05305	simple:P24530	EDN1	EDNRB	True	False	True	curated	False	Ligand-Receptor	Signaling by Endothelin	0.0	-0.0	0.0	-0.0	-0.0	-0.0	-0.0	0.0	-0.0	-0.0	-0.0	-0.0	0.0	-0.0	0.0	0.0	0.582	0.0	0.678	0.0	0.0	0.0	0.0	0.538	0.0	0.0	0.0	0.0	0.64	0.504	2235	0.548	0.128	0.0	0.224	0.0	-0.0
CPI-SS0696491A3	EDN3_EDNRB	simple:P14138	simple:P24530	EDN3	EDNRB	True	False	True	curated	False	Ligand-Receptor	Signaling by Endothelin	0.136	0.0	0.232	0.0	0.0	0.0	0.0	0.092	-0.0	0.0	-0.0	-0.0	0.194	0.057	1789	0.102	0.187	0.0	0.283	0.0	0.0	0.0	0.0	0.143	0.0	0.0	0.0	0.0	0.245	0.108	1839	0.152	0.201	0.0	0.296	0.0	0.0
CPI-SS046F6F0C1	EFNA1_EPHA2	simple:P20827	simple:P29317	EFNA1	EPHA2	True	False	True	curated	False	Ligand-Receptor	Signaling by Ephrin	-0.0	-0.0	-0.0	-0.0	-0.0	-0.0	0.0	-0.0	-0.0	-0.0	-0.0	-0.0	-0.0	-0.0	-0.0	-0.0	0.0	1497	1354	1359	1356	1362	2027	1436	0.0	0.0	0.0	0.0	1351	1416	0.0	0.0	-0.0	0.0	-0.0	0.0	-0.0
CPI-SS0087A3F67	EFNB1_EPHA2	simple:P98172	simple:P29317	EFNB1	EPHA2	False	False	True	curated	False	Ligand-Receptor	Signaling by Ephrin	0.0	0.632	0.488	0.494	0.491	0.497	1162	0.571	0.0	0.0	0.0	0.0	0.486	0.551	0.0	0.0	0.0	0.319	0.176	0.181	0.178	0.184	0.849	0.258	0.0	0.0	0.0	0.0	0.173	0.238	0.0	0.0	0.0	0.296	0.152	0.157	0.154
CPI-SS06E797E50	EFNB1_EPHB2	simple:P98172	simple:P29323	EFNB1	EPHB2	False	False	True	curated	False	Ligand-Receptor	Signaling by Ephrin	0.0	0.548	0.539	0.59	0.51	0.525	1332	0.0	0.0	0.0	0.488	0.0	0.564	0.575	0.0	0.0	0.0	0.235	0.226	0.277	0.197	0.212	1019	0.0	0.0	0.0	0.175	0.0	0.251	0.262	0.0	0.0	0.0	0.212	0.203	0.253	0.173
CPI-SS0ECCB4382	EFNB3_EPHB2	simple:Q15768	simple:P29323	EFNB3	EPHB2	False	True	True	curated	False	Ligand-Receptor	Signaling by Ephrin	-0.0	0.0	0.0	0.0	0.0	0.0	0.0	-0.0	-0.0	-0.0	-0.0	-0.0	0.0	0.0	-0.0	-0.0	-0.0	0.129	0.12	0.171	0.091	0.106	0.913	0.0	0.0	0.0	0.069	0.0	0.145	0.156	0.0	0.0	-0.0	0.141	0.133	0.183	0.103
CPI-SS052119104	AREG_EGFR	simple:P15514	simple:P00533	AREG	EGFR	True	False	True	curated	False	Ligand-Receptor	Signaling by Epidermal growth factor	0.022	0.603	0.17	0.035	0.023	0.0	0.844	0.0	0.0	0.0	0.0	0.0	1158	0.113	0.047	0.074	0.023	0.604	0.17	0.036	0.024	0.0	0.845	0.0	0.0	0.0	0.0	0.0	1159	0.113	0.047	0.074	-0.0	0.0	0.0	-0.0	-0.0
CPI-SS09B2ACA25	HBEGF_EGFR	simple:Q99075	simple:P00533	HBEGF	EGFR	True	True	True	curated	False	Ligand-Receptor	Signaling by Epidermal growth factor	0.802	1383	0.95	0.815	0.803	0.0	1624	0.0	0.0	0.0	0.0	0.0	1938	0.893	0.827	0.854	0.055	0.636	0.203	0.068	0.056	0.0	0.877	0.0	0.0	0.0	0.0	0.0	1192	0.146	0.08	0.107	0.125	0.706	0.273	0.138	0.126
CPI-SS07E5C3060	TGFA_EGFR	simple:P01135	simple:P00533	TGFA	EGFR	True	False	True	curated	False	Ligand-Receptor	Signaling by Transforming growth factor	-0.0	0.0	0.0	-0.0	-0.0	-0.0	0.0	-0.0	-0.0	-0.0	-0.0	-0.0	0.0	0.0	-0.0	-0.0	0.265	0.846	0.413	0.278	0.266	0.0	1087	0.0	0.0	0.0	0.0	0.0	1401	0.356	0.29	0.316	0.019	0.6	0.167	0.032	0.02
CPI-SS01F67987A	FGF2_FGFR1	simple:P09038	simple:P11362	FGF2	FGFR1	True	False	True	curated	False	Ligand-Receptor	Signaling by Fibroblast growth factor	1078	1507	2398	1558	1074	1664	1279	2188	0.339	2393	0.329	0.317	1641	2027-02-01	0.438	0.541	0.0	0.0	0.0	0.0	0.0	0.0	0.0	0.0	0.0	0.0	0.0	0.0	0.0	0.0	0.0	0.0	3355	3784	4675	3835	3351
CPI-CS029D39F39	Glutamate_byGLS_and_SLC17A6_GRIA3	complex:Glutamate_byGLS_and_SLC17A6	simple:P42263		GRIA3	True	False	True	curated	False	Ligand-Receptor	Signaling by Glutamate	-0.0	0.282	0.397	2029-01-01	0.618	0.553	0.258	0.361	0.351	1527	0.367	0.387	0.183	1752	0.373	0.36	-0.0	0.273	0.389	1281	0.609	0.545	0.25	0.353	0.342	1518	0.359	0.378	0.174	1744	0.364	0.351	-0.0	0.27	0.385	1278	0.606
CPI-SS0BDA0E5E0	GAS6_TYRO3	simple:Q14393	simple:Q06418	GAS6	TYRO3	True	False	True	curated	False	Ligand-Receptor	Signaling by Growth arrest	0.112	0.348	0.0	0.125	0.0	0.1	0.224	0.095	0.0	0.0	0.0	0.0	0.124	0.135	0.0	0.115	0.212	0.447	0.0	0.225	0.0	0.199	0.323	0.195	0.0	0.0	0.0	0.0	0.224	0.235	0.0	0.214	0.227	0.462	0.0	0.24	0.0
CPI-SS0FC612D4D	DLK1_NOTCH1	simple:P80370	simple:P46531	DLK1	NOTCH1	False	False	True	curated	False	Ligand-Receptor	Signaling by Notch	0.563	0.405	2113	0.304	0.0	0.0	0.43	0.858	0.0	0.0	0.806	0.365	2109	0.313	0.322	0.307	0.302	0.144	1853	0.044	0.0	-0.0	0.169	0.597	-0.0	-0.0	0.545	0.104	1849	0.053	0.061	0.047	0.0	0.0	0.0	-0.0	-0.0
CPI-SS052ADA696	JAG1_NOTCH1	simple:P78504	simple:P46531	JAG1	NOTCH1	False	False	True	curated	False	Ligand-Receptor	Signaling by Notch	1021	0.863	2572	0.763	0.0	0.0	0.888	1316	0.0	0.0	1265	0.823	2568	0.772	0.78	0.766	0.497	0.339	2048	0.239	0.0	0.0	0.364	0.792	0.0	0.0	0.74	0.299	2044	0.248	0.256	0.242	0.538	0.38	2089	0.28	0.0
CPI-SS0E1A8414D	DLK1_NOTCH2	simple:P80370	simple:Q04721	DLK1	NOTCH2	False	False	True	curated	False	Ligand-Receptor	Signaling by Notch	1361	0.644	2471	0.326	0.341	0.309	1934-01-01	0.349	0.34	0.0	0.4	0.376	2032	0.313	0.49	0.491	2025-01-01	0.384	2021-02-01	0.066	0.08	0.049	2025-08-01	0.088	0.079	-0.0	0.14	0.116	1771	0.053	0.23	0.23	0.0	0.0	0.0	-0.0	-0.0
CPI-SS060B82BBC	JAG1_NOTCH2	simple:P78504	simple:Q04721	JAG1	NOTCH2	False	False	True	curated	False	Ligand-Receptor	Signaling by Notch	1982-01-01	1103	2929	0.785	0.799	0.768	1799	0.807	0.798	0.0	0.859	0.835	1949-02-01	0.772	0.949	0.949	1295	0.578	2405	0.26	0.275	0.244	1275	0.283	0.274	0.0	0.335	0.31	1966	0.248	0.425	0.425	1337	0.62	2447	0.302	0.316
CPI-SS007AA9FDE	DLK1_NOTCH3	simple:P80370	simple:Q9UM47	DLK1	NOTCH3	False	False	True	curated	False	Ligand-Receptor	Signaling by Notch	2525	0.292	3284	0.0	0.0	0.0	0.739	0.291	0.0	0.0	0.0	0.0	2861	0.31	3409	0.308	2264	0.031	3024	0.0	0.0	-0.0	0.478	0.03	-0.0	-0.0	-0.0	-0.0	2025-06-02	0.049	3149	0.047	0.0	-0.0	0.0	-0.0	-0.0
CPI-SS0B99F22A2	JAG1_NOTCH3	simple:P78504	simple:Q9UM47	JAG1	NOTCH3	False	False	True	curated	False	Ligand-Receptor	Signaling by Notch	2983	0.75	3743	0.0	0.0	0.0	1197	0.749	0.0	0.0	0.0	0.0	3319	0.768	3868	0.766	2459	0.226	3219	0.0	0.0	0.0	0.673	0.225	0.0	0.0	0.0	0.0	2795	0.244	3343	0.242	2025-05-02	0.267	2026-03-01	0.0	0.0
CPI-CS005209739	b-Endorphin_byPOMC_OPRD1	complex:b-Endorphin_byPOMC	simple:P41143		OPRD1	True	False	True	curated	False	Ligand-Receptor	Signaling by Proopiomelanocortin	-0.0	-0.0	-0.0	-0.0	0.0	0.0	-0.0	-0.0	-0.0	-0.0	-0.0	-0.0	-0.0	-0.0	-0.0	-0.0	0.0	0.0	0.0	0.0	0.267	0.487	0.0	0.0	0.0	0.0	0.0	0.0	0.17	0.168	0.0	0.0	-0.0	-0.0	-0.0	-0.0	0.0
CPI-SS07361522F	PGF_FLT1	simple:P49763	simple:P17948	PGF	FLT1	True	False	True	curated	False	Ligand-Receptor	Signaling by Placenta growth factor	0.162	0.0	0.0	0.079	0.0	0.0	0.0	3326	0.0	0.076	0.0	0.0	0.0	0.091	0.0	0.0	0.0	-0.0	-0.0	-0.0	-0.0	-0.0	-0.0	0.0	-0.0	-0.0	-0.0	-0.0	-0.0	0.0	-0.0	-0.0	0.252	0.0	0.0	0.168	0.0
CPI-SS0B9B3870A	VEGFA_FLT1	simple:P15692	simple:P17948	VEGFA	FLT1	True	False	True	curated	False	Ligand-Receptor	Signaling by Vascular endothelial growth factor	1464	0.0	0.0	1381	0.0	0.0	0.0	4628	0.0	1378	0.0	0.0	0.0	1394	0.0	0.0	1124	0.0	0.0	1041	0.0	0.0	0.0	4288	0.0	1038	0.0	0.0	0.0	1054	0.0	0.0	3317	0.0	0.0	3233	0.0
CPI-SS00D51DD37	VEGFB_FLT1	simple:P49765	simple:P17948	VEGFB	FLT1	True	False	True	curated	False	Ligand-Receptor	Signaling by Vascular endothelial growth factor	0.391	0.0	0.0	0.307	0.0	0.0	0.0	3555	0.0	0.304	0.0	0.0	0.0	0.32	0.0	0.0	0.504	0.0	0.0	0.42	0.0	0.0	0.0	3668	0.0	0.418	0.0	0.0	0.0	0.433	0.0	0.0	0.427	0.0	0.0	0.343	0.0
CPI-SC0B51DC960	PGF_FLT1_complex	simple:P49763	complex:FLT1_complex	PGF		True	False	True	curated	False	Ligand-Receptor	Signaling by Placenta growth factor	0.097	0.0	0.0	0.0	0.0	0.0	0.0	2937	0.0	0.0	0.0	0.0	0.0	0.091	0.0	0.0	0.0	-0.0	-0.0	-0.0	-0.0	-0.0	-0.0	0.0	-0.0	-0.0	-0.0	-0.0	-0.0	0.0	-0.0	-0.0	0.187	0.0	0.0	0.0	0.0
CPI-SC0AFC650CD	VEGFA_FLT1_complex	simple:P15692	complex:FLT1_complex	VEGFA		True	False	True	curated	False	Ligand-Receptor	Signaling by Vascular endothelial growth factor	1399	0.0	0.0	0.0	0.0	0.0	0.0	2024-04-01	0.0	0.0	0.0	0.0	0.0	1394	0.0	0.0	2025-06-01	0.0	0.0	0.0	0.0	0.0	0.0	2025-09-03	0.0	0.0	0.0	0.0	0.0	1054	0.0	0.0	3252	0.0	0.0	0.0	0.0
CPI-SC03F1C301F	VEGFB_FLT1_complex	simple:P49765	complex:FLT1_complex	VEGFB		True	False	True	curated	False	Ligand-Receptor	Signaling by Vascular endothelial growth factor	0.326	0.0	0.0	0.0	0.0	0.0	0.0	3166	0.0	0.0	0.0	0.0	0.0	0.32	0.0	0.0	0.439	0.0	0.0	0.0	0.0	0.0	0.0	3279	0.0	0.0	0.0	0.0	0.0	0.433	0.0	0.0	0.362	0.0	0.0	0.0	0.0
CPI-SS01790830C	PGF_NRP1	simple:P49763	simple:O14786	PGF	NRP1	True	False	True	curated	False	Ligand-Receptor	Signaling by Placenta growth factor	2022-02-01	0.288	2477	0.565	0.372	0.395	1037	2036	0.276	0.325	2621	0.299	1936-02-01	0.719	1091	0.319	0.0	0.0	0.0	0.0	0.0	0.0	0.0	0.0	0.0	0.0	0.0	0.0	0.0	0.0	0.0	0.0	1931-02-01	0.378	2567	0.655	0.462
CPI-SS043E22BF5	VEGFA_NRP1	simple:P15692	simple:O14786	VEGFA	NRP1	True	False	True	curated	False	Ligand-Receptor	Signaling by Vascular endothelial growth factor	3522	1959-01-01	3779	1867	1674	1697	2339	3338	1578	1627	3923	1601	3662	2022	2393	1621	3182	1251	3439	1527	1334	1357	1999	2998	1238	1287	3583	1261	3322	1682	2053	1281	5375	3443	5632	3719	3527
CPI-SS00508D1C2	VEGFB_NRP1	simple:P49765	simple:O14786	VEGFB	NRP1	True	False	True	curated	False	Ligand-Receptor	Signaling by Vascular endothelial growth factor	2449	0.517	2706	0.793	0.6	0.623	1265	2264	0.505	0.553	2849	0.527	2589	0.948	1319	0.547	2562	0.63	2819	0.907	0.714	0.737	1379	2378	0.618	0.667	2963	0.641	2702	1061	1433	0.661	2485	0.553	2742	0.829	0.637
CPI-SS065D9259F	PGF_NRP2	simple:P49763	simple:O60462	PGF	NRP2	True	False	True	curated	False	Ligand-Receptor	Signaling by Placenta growth factor	0.206	0.0	0.35	0.098	0.117	0.092	0.0	2164	0.0	0.0	0.37	0.0	1355	0.108	0.097	2883	0.0	-0.0	0.0	0.0	0.0	0.0	-0.0	0.0	-0.0	-0.0	0.0	-0.0	0.0	0.0	0.0	0.0	0.296	0.0	0.44	0.188	0.206
CPI-SS0674B0F46	SEMA3F_NRP2	simple:Q13275	simple:O60462	SEMA3F	NRP2	True	False	True	curated	False	Ligand-Receptor	Signaling by Semaphorin	0.148	-0.0	0.292	0.04	0.058	0.034	0.0	2106	-0.0	0.0	0.312	0.0	1297	0.05	0.039	2825	0.0	-0.0	0.0	0.0	0.0	0.0	-0.0	0.0	-0.0	-0.0	0.0	-0.0	0.0	0.0	0.0	0.0	0.0	-0.0	0.0	0.0	0.0
CPI-SS046F8AD8B	VEGFA_NRP2	simple:P15692	simple:O60462	VEGFA	NRP2	True	False	True	curated	False	Ligand-Receptor	Signaling by Vascular endothelial growth factor	1509	0.0	1652	2025-04-01	1419	1394	0.0	3466	0.0	0.0	1672	0.0	2657	1941-01-01	1399	4185	1169	0.0	1312	2025-06-01	1079	1054	0.0	3126	0.0	0.0	1333	0.0	2317	2025-07-01	1059	3845	3361	0.0	3505	3253	3271
CPI-SS036B08188	PLAU_PLAUR	simple:P00749	simple:Q03405	PLAU	PLAUR	True	False	True	curated	False	Ligand-Receptor	Signaling by Plasminogen Activator	1589	0.643	2401	0.266	0.0	0.17	1359	0.868	0.0	0.0	2889	2491	2312	0.28	0.204	3039	1575	0.629	2388	0.252	0.0	0.157	1345	0.854	-0.0	0.0	2875	2477	2298	0.266	0.19	3026	4191	3245	5004	2868	0.0
CPI-SS05A26A1DE	PDGFB_PDGFRB	simple:P01127	simple:P09619	PDGFB	PDGFRB	True	False	True	curated	False	Ligand-Receptor	Signaling by Platelet-derived growth factor	3185	0.0	1949-03-01	0.0	-0.0	-0.0	-0.0	0.042	-0.0	-0.0	-0.0	-0.0	3184	0.074	3263	-0.0	3539	0.0	3844	0.0	0.0	0.0	0.0	0.396	0.0	0.0	0.0	0.0	3538	0.428	3617	0.0	0.0	-0.0	0.0	-0.0	-0.0
CPI-SS056993231	GCG_GCGR	simple:P01275	simple:P47871	GCG	GCGR	True	False	True	curated	False	Ligand-Receptor	Signaling by Pro-glucagon precursor	0.0	0.0	0.0	2369	2686	2592	0.0	0.0	0.0	0.0	0.0	0.0	2375	2377	0.0	0.0	0.0	0.0	0.0	2795	3112	3018	0.0	0.0	0.0	0.0	0.0	0.0	2802	2804	0.0	0.0	0.0	0.0	0.0	2563	2879
CPI-CC0010C54C6	atRetinoicAcid_byALDH1A1_RAreceptor_RARA	complex:atRetinoicAcid_byALDH1A1	complex:RAreceptor_RARA			True	False	True	curated	False	Ligand-Receptor	Signaling by Retinoic Acid	0.609	0.561	0.0	0.627	0.69	0.536	0.787	0.0	0.0	0.0	0.0	0.0	0.614	0.603	0.0	0.0	3669	3621	0.0	3686	1975-03-01	3596	3847	0.0	0.0	0.0	0.0	0.0	3673	3663	0.0	0.0	1264	1216	0.0	1282	1345
CPI-CC03F7FB36A	atRetinoicAcid_byALDH1A3_RAreceptor_RARA	complex:atRetinoicAcid_byALDH1A3	complex:RAreceptor_RARA			True	False	True	curated	False	Ligand-Receptor	Signaling by Retinoic Acid	0.104	0.057	-0.0	0.122	0.186	0.031	0.283	-0.0	-0.0	-0.0	-0.0	-0.0	0.109	0.099	-0.0	-0.0	0.185	0.137	0.0	0.203	0.266	0.112	0.364	-0.0	0.0	0.0	-0.0	-0.0	0.19	0.18	-0.0	-0.0	0.336	0.289	0.0	0.354	0.418
CPI-CC0A06D2C2D	atRetinoicAcid_byALDH1A1_RAreceptor_RXRB	complex:atRetinoicAcid_byALDH1A1	complex:RAreceptor_RXRB			True	False	True	curated	False	Ligand-Receptor	Signaling by Retinoic Acid	0.609	0.561	0.0	0.645	0.69	0.536	0.787	0.0	0.0	0.0	0.0	0.0	0.614	0.603	0.0	0.0	3669	3621	0.0	3704	1975-03-01	3596	3847	0.0	0.0	0.0	0.0	0.0	3673	3663	0.0	0.0	1264	1216	0.0	2025-03-01	1345
CPI-CC09B046394	atRetinoicAcid_byALDH1A3_RAreceptor_RXRB	complex:atRetinoicAcid_byALDH1A3	complex:RAreceptor_RXRB			True	False	True	curated	False	Ligand-Receptor	Signaling by Retinoic Acid	0.104	0.057	-0.0	0.14	0.186	0.031	0.283	-0.0	-0.0	0.0	-0.0	-0.0	0.109	0.099	-0.0	-0.0	0.185	0.137	0.0	0.221	0.266	0.112	0.364	-0.0	0.0	0.0	-0.0	-0.0	0.19	0.18	-0.0	-0.0	0.336	0.289	0.0	0.372	0.418
CPI-CC0E829C954	atRetinoicAcid_byALDH1A1_RAreceptor_RXRG	complex:atRetinoicAcid_byALDH1A1	complex:RAreceptor_RXRG			True	False	True	curated	False	Ligand-Receptor	Signaling by Retinoic Acid	0.0	0.548	0.0	0.554	0.69	0.536	0.547	0.0	0.0	0.0	0.0	0.0	0.576	0.594	0.0	0.0	0.0	3608	0.0	3614	1975-03-01	3596	3606	0.0	0.0	0.0	0.0	0.0	3636	3653	0.0	0.0	0.0	1203	0.0	1209	1345
CPI-CC00B974CC4	atRetinoicAcid_byALDH1A3_RAreceptor_RXRG	complex:atRetinoicAcid_byALDH1A3	complex:RAreceptor_RXRG			True	False	True	curated	False	Ligand-Receptor	Signaling by Retinoic Acid	-0.0	0.044	-0.0	0.05	0.186	0.031	0.042	-0.0	-0.0	0.0	-0.0	-0.0	0.072	0.089	-0.0	-0.0	0.0	0.124	0.0	0.13	0.266	0.112	0.123	-0.0	0.0	0.0	-0.0	-0.0	0.152	0.17	-0.0	-0.0	0.0	0.276	0.0	0.282	0.418
CPI-SS0892F3080	SEMA4C_PLXNB2	simple:Q9C0C4	simple:O15031	SEMA4C	PLXNB2	False	True	True	curated	False	Ligand-Receptor	Signaling by Semaphorin	2015-01-01	0.493	1727	0.943	0.954	1045	1582	0.885	1481	1879	1756	-0.0	0.802	1062	1968-01-01	-0.0	1212	0.555	1789	1005	1016	1107	1643	0.947	1543	1994-01-01	1818	-0.0	0.864	1124	1741	-0.0	1304	0.647	1882	1097	1108
CPI-SS0A512249D	SST_SSTR1	simple:P61278	simple:P30872	SST	SSTR1	True	False	True	curated	False	Ligand-Receptor	Signaling by Somatostatin	0.0	2324	2382	2898	2586	3311	2299	2355	2337	2679	2396	2377	0.0	2297	2383	2377	0.0	1957-01-01	1628	2144	1832	2557	1545	1601	1583	1925	1642	1622	0.0	1543	1629	1622	0.0	2614	2672	3188	2877
CPI-SS0FE594C97	SST_SSTR2	simple:P61278	simple:P30874	SST	SSTR2	True	False	True	curated	False	Ligand-Receptor	Signaling by Somatostatin	0.0	2748	2512	3457	3023	3197	2585	2413	2559	2576	2858	2649	0.0	1943-03-01	1985-02-01	2392	0.0	1994	1757	2703	2269	2443	1831	1659	1805	1822	2103	1895	0.0	2676	2096	1638	0.0	3039	2802	3748	3314
CPI-SS05A3441B9	SST_SSTR3	simple:P61278	simple:P32745	SST	SSTR3	True	False	True	curated	False	Ligand-Receptor	Signaling by Somatostatin	0.0	0.0	0.0	2753	2604	2541	0.0	0.0	0.0	2286	0.0	0.0	2522	2374	0.0	0.0	0.0	0.0	0.0	1999	1849	1787	0.0	0.0	0.0	1532	0.0	0.0	1768	1962-01-01	0.0	0.0	0.0	0.0	0.0	3043	2894
CPI-SS085EE60B1	TGFB1_TGFBR3	simple:P01137	simple:Q03167	TGFB1	TGFBR3	True	False	True	curated	False	Ligand-Receptor	Signaling by Transforming growth factor	0.883	1038	0.847	0.735	1711	1317	0.838	0.814	0.742	0.774	0.759	0.744	0.0	0.0	0.823	0.783	0.403	0.558	0.367	0.255	1231	0.838	0.358	0.334	0.262	0.294	0.279	0.265	-0.0	0.0	0.343	0.303	1998	2154	1963	1851	2827
CPI-SS0D46E2B45	TGFB3_TGFBR3	simple:P10600	simple:Q03167	TGFB3	TGFBR3	True	False	True	curated	False	Ligand-Receptor	Signaling by Transforming growth factor	1609	1764	1574	1461	2438	2044	1565	1954-01-01	1468	2025-05-01	1485	1471	0.0	0.0	1549	1509	0.248	0.403	0.213	0.1	1076	0.683	0.204	0.179	0.107	0.139	0.124	0.11	-0.0	-0.0	0.188	0.148	2632	2787	2597	2484	1946-03-01
CPI-SS001865B32	TNFSF10_TNFRSF10B	simple:P50591	simple:O14763	TNFSF10	TNFRSF10B	True	False	True	curated	False	Ligand-Receptor	Signaling by Tumor necrosis factor	0.0	0.0	-0.0	-0.0	-0.0	-0.0	0.0	-0.0	-0.0	-0.0	-0.0	-0.0	0.0	0.0	-0.0	-0.0	2084	1994	1411	1933-01-01	1934-01-01	1271	2231	1479	0.0	0.0	1256	1238	2303	1572	1283	1238	1211	1121	0.538	0.457	0.467
CPI-SS02EF3E1BA	TNFSF12_TNFRSF12A	simple:O43508	simple:Q9NP84	TNFSF12	TNFRSF12A	True	False	True	curated	False	Ligand-Receptor	Signaling by Tumor necrosis factor	2002	2124	2097	0.623	0.748	1284	2292	0.367	0.999	0.703	-0.0	-0.0	2095	0.519	1527	1974-02-01	2175	2296	2027-02-01	0.796	0.921	1457	2465	0.54	1172	0.876	-0.0	-0.0	2268	0.692	2025-07-01	2913	2074	2196	2017-02-01	0.695	0.82
CPI-SS0C03F7CDC	VEGFA_KDR	simple:P15692	simple:P35968	VEGFA	KDR	True	False	True	curated	False	Ligand-Receptor	Signaling by Vascular endothelial growth factor	1399	0.0	0.0	0.0	0.0	0.0	0.0	2024-04-01	0.0	0.0	0.0	0.0	0.0	1398	0.0	0.0	2025-06-01	0.0	0.0	0.0	0.0	0.0	0.0	2025-09-03	0.0	0.0	0.0	0.0	0.0	1058	0.0	0.0	3252	0.0	0.0	0.0	0.0
CPI-SS0661CE946	WNT4_SFRP2	simple:P56705	simple:Q96HF1	WNT4	SFRP2	True	False	False	curated	False	Ligand-Ligand	Signaling by WNT inhibition	2989	0.018	3272	0.031	0.02	0.0	0.019	0.013	0.0	0.008	0.0	0.0	3454	-0.0	0.013	0.0	3069	0.098	3352	0.112	0.1	0.0	0.099	0.093	0.0	0.088	0.0	0.0	3534	0.0	0.093	0.0	3202	0.231	3486	0.245	0.233
CPI-SS03F33B34C	WNT5A_SFRP2	simple:P41221	simple:Q96HF1	WNT5A	SFRP2	True	False	False	curated	False	Ligand-Ligand	Signaling by WNT inhibition	1973-04-01	1759	5013	1772	1761	0.0	1976-01-01	1754	0.0	1749	0.0	0.0	5195	0.0	1754	0.0	3031	0.06	3314	0.073	0.062	0.0	0.061	0.055	0.0	0.05	0.0	0.0	3496	0.0	0.055	0.0	5204	2233	5488	2247	2235
CPI-SS0D5AAA463	WNT4_SFRP5	simple:P56705	simple:Q5T4F7	WNT4	SFRP5	True	False	False	curated	False	Ligand-Ligand	Signaling by WNT inhibition	-0.0	0.074	0.012	0.019	0.02	0.015	0.825	0.009	0.011	-0.0	0.012	0.012	-0.0	0.067	0.024	0.012	-0.0	0.154	0.092	0.099	0.1	0.095	0.905	0.09	0.091	0.0	0.092	0.092	0.0	0.148	0.104	0.092	0.0	0.288	0.226	0.232	0.234
CPI-SS0734D2DA8	WNT5A_SFRP5	simple:P41221	simple:Q5T4F7	WNT5A	SFRP5	True	False	False	curated	False	Ligand-Ligand	Signaling by WNT inhibition	0.0	1815	1753	1976-01-01	1761	1756	2566	1975-01-01	1752	0.0	1753	1753	0.0	1808	1765	1753	-0.0	0.116	0.054	0.061	0.062	0.057	0.867	0.051	0.053	0.0	0.054	0.054	0.0	0.109	0.066	0.054	0.0	2029-02-01	2227	2234	2236
CPI-SS04C672963	ESAM_ESAM	simple:Q96AP7	simple:Q96AP7	ESAM	ESAM	False	False	False	curated	False	Adhesion-Adhesion		0.118	0.0	0.0	0.0	0.0	0.0	0.131	2025-09-03	0.0	0.0	0.0	0.0	0.067	0.094	2114	0.0	0.0	-0.0	-0.0	-0.0	-0.0	-0.0	0.0	0.0	-0.0	-0.0	-0.0	-0.0	-0.0	0.0	0.0	-0.0	0.0	-0.0	-0.0	-0.0	-0.0
CPI-SS0D5A3EC0A	LCN2_SLC22A17	simple:P80188	simple:Q8WUG5	LCN2	SLC22A17	True	False	True	curated	False	Ligand-Receptor		0.0	-0.0	0.0	0.0	0.0	0.0	-0.0	0.0	0.0	0.0	-0.0	-0.0	0.0	0.0	0.0	-0.0	2644	2279	2459	4356	3548	4025	2288	1995-02-01	4767	4332	2215	2239	3025	3797	2422	2299	0.0	0.0	0.0	0.0	0.0
CPI-SS09CEEE405	MPZL1_MPZL1	simple:O95297	simple:O95297	MPZL1	MPZL1	False	False	False	curated	False	Adhesion-Adhesion		3656	2955	4399	2392	2327	2298	3056	2025-04-04	1944	2496	1984	1859	3708	2775	3021	1938	2955	2253	3697	1969-01-01	1625	1596	2355	3338	1242	1795	1283	1158	3007	2073	2319	1237	4399	3697	5141	3134	3069
[truncated: 206 more columns]

## Sheet: CTGAN_Stats. analysis_means
id_cp_interaction	interacting_pair	partner_a	partner_b	gene_a	gene_b	secreted	receptor_a	receptor_b	annotation_strategy	is_integrin	directionality	classification	PSC|PSC	PSC|acinar	PSC|activated_stellate	PSC|alpha	PSC|beta	PSC|delta	PSC|ductal	PSC|endothelial	PSC|epsilon	PSC|gamma	PSC|macrophage	PSC|mast	PSC|mesenchymal	PSC|pp	PSC|quiescent_stellate	PSC|schwann	acinar|PSC	acinar|acinar	acinar|activated_stellate	acinar|alpha	acinar|beta	acinar|delta	acinar|ductal	acinar|endothelial	acinar|epsilon	acinar|gamma	acinar|macrophage	acinar|mast	acinar|mesenchymal	acinar|pp	acinar|quiescent_stellate	acinar|schwann	activated_stellate|PSC	activated_stellate|acinar	activated_stellate|activated_stellate	activated_stellate|alpha	activated_stellate|beta
CPI-SC0A2DB962D	CDH1_integrin_a2b1_complex	simple:P12830	complex:integrin_a2b1_complex	CDH1		False	False	False	curated	True	Adhesion-Adhesion	Adhesion by Cadherin	0.504	1937-01-01	1784	0.174	0.0	0.0	1371	1197	0.154	0.205	0.0	-0.0	1963	0.381	0.34	0.304	2917	3783	4196	2587	0.0	0.0	3784	3609	2567	2618	0.0	0.0	4376	2794	2753	2717	0.77	1636	2025-05-02	0.44	0.0
CPI-SC0E85E1FB0	COL15A1_integrin_a2b1_complex	simple:P39059	complex:integrin_a2b1_complex	COL15A1		True	False	False	curated	True	Adhesion-Adhesion	Adhesion by Collagen/Integrin	2896	3762	4175	2566	0.0	0.0	3763	3588	2546	2597	0.0	0.0	4355	2773	2732	2696	0.445	1311	1725	0.115	0.0	-0.0	1312	1138	0.095	0.146	-0.0	-0.0	1904	0.322	0.281	0.245	2587	3453	3867	2257	0.0
CPI-SC04BD52124	COL18A1_integrin_a2b1_complex	simple:P39060	complex:integrin_a2b1_complex	COL18A1		True	False	False	curated	True	Adhesion-Adhesion	Adhesion by Collagen/Integrin	3277	4143	4557	2947	0.0	0.0	4144	1997-03-01	2928	2978	0.0	0.0	4736	3154	3114	3077	0.434	2025-03-01	1713	0.104	0.0	-0.0	1301	1127	0.084	0.135	-0.0	-0.0	1893	0.311	0.27	0.234	3902	4768	5182	3572	0.0
CPI-SC04BCFC59C	COL1A1_integrin_a2b1_complex	simple:P02452	complex:integrin_a2b1_complex	COL1A1		True	False	False	curated	True	Adhesion-Adhesion	Adhesion by Collagen/Integrin	2025-02-04	4886	2025-03-05	1969-03-01	0.0	0.0	4887	4713	3671	3721	0.0	0.0	5479	3897	3857	1982-03-01	0.737	1604	2017	0.408	0.0	0.0	1605	1943-01-01	0.388	0.439	0.0	0.0	2196	0.615	0.574	0.538	5687	6553	6967	5358	0.0
CPI-SC03D0A4AD2	COL1A2_integrin_a2b1_complex	simple:P08123	complex:integrin_a2b1_complex	COL1A2		True	False	False	curated	True	Adhesion-Adhesion	Adhesion by Collagen/Integrin	5178	6044	6458	4848	0.0	0.0	6045	5871	4829	4879	0.0	0.0	6637	5055	5015	4978	0.515	1381	1795	0.185	0.0	0.0	1382	1208	0.166	0.216	0.0	-0.0	1974	0.392	0.352	0.316	4568	5434	5848	4238	0.0
CPI-SC044C2FDA4	COL27A1_integrin_a2b1_complex	simple:Q8IZC6	complex:integrin_a2b1_complex	COL27A1		True	False	False	curated	True	Adhesion-Adhesion	Adhesion by Collagen/Integrin	0.0	0.0	0.0	0.0	-0.0	-0.0	0.0	0.0	0.0	0.0	-0.0	-0.0	0.0	0.0	0.0	0.0	0.0	0.0	0.0	0.0	-0.0	-0.0	0.0	0.0	0.0	0.0	-0.0	-0.0	0.0	0.0	0.0	0.0	0.786	1652	2066	0.457	0.0
CPI-SC06A152CC0	COL3A1_integrin_a2b1_complex	simple:P02461	complex:integrin_a2b1_complex	COL3A1		True	False	False	curated	True	Adhesion-Adhesion	Adhesion by Collagen/Integrin	4776	5642	6056	4447	0.0	0.0	5643	5469	4427	4477	0.0	0.0	6235	4653	4613	4577	0.461	1327	1974-01-01	0.131	0.0	0.0	1328	1154	0.111	0.162	0.0	-0.0	1992-01-01	0.338	0.297	0.261	3411	4277	4691	3081	0.0
CPI-SC03515B178	COL4A1_integrin_a2b1_complex	simple:P02462	complex:integrin_a2b1_complex	COL4A1		True	False	False	curated	True	Adhesion-Adhesion	Adhesion by Collagen/Integrin	2695	3561	3974	2365	0.0	0.0	3562	3387	2345	2396	0.0	0.0	4154	2572	2531	2495	0.0	0.0	0.0	0.0	-0.0	-0.0	0.0	0.0	0.0	0.0	-0.0	-0.0	0.0	0.0	0.0	0.0	3386	4252	4666	3056	0.0
CPI-SC0681DB40E	COL5A1_integrin_a2b1_complex	simple:P20908	complex:integrin_a2b1_complex	COL5A1		True	False	False	curated	True	Adhesion-Adhesion	Adhesion by Collagen/Integrin	2236	3102	3516	1907	0.0	0.0	3104	2929	1887	1937	0.0	0.0	3695	2113	2073	2037	0.427	1293	1707	0.097	0.0	-0.0	1294	2025-12-01	0.078	0.128	-0.0	-0.0	1886	0.304	0.264	0.227	2971	3837	2025-04-01	2641	0.0
CPI-SC0345262E7	COL5A2_integrin_a2b1_complex	simple:P05997	complex:integrin_a2b1_complex	COL5A2		True	False	False	curated	True	Adhesion-Adhesion	Adhesion by Collagen/Integrin	2829	3695	4109	2499	0.0	0.0	3696	3522	1948-02-01	1953-02-01	0.0	0.0	4288	2706	2666	2629	0.442	1308	1722	0.113	0.0	-0.0	1931-01-01	1135	0.093	0.143	-0.0	-0.0	1901	0.32	0.279	0.243	2058	2924	3338	1728	0.0
CPI-SC0D5418330	COL5A3_integrin_a2b1_complex	simple:P25940	complex:integrin_a2b1_complex	COL5A3		True	False	False	curated	True	Adhesion-Adhesion	Adhesion by Collagen/Integrin	0.844	1971-01-01	2123	0.514	0.0	0.0	1711	1536	0.494	0.545	0.0	0.0	2303	0.721	0.68	0.644	0.0	0.0	0.0	0.0	-0.0	-0.0	0.0	0.0	0.0	0.0	-0.0	-0.0	0.0	0.0	0.0	0.0	2251	3118	3531	1922	0.0
CPI-SC0CCB0D955	COL6A1_integrin_a2b1_complex	simple:P12109	complex:integrin_a2b1_complex	COL6A1		True	False	False	curated	True	Adhesion-Adhesion	Adhesion by Collagen/Integrin	2074	1994-02-01	3353	1744	0.0	0.0	2941	2767	1724	1775	0.0	0.0	3533	1951	1991-01-01	1874	0.608	1474	1888	0.279	0.0	0.0	1475	1301	0.259	0.309	0.0	0.0	2067	0.485	0.445	0.409	4386	5252	5666	4056	0.0
CPI-SC01A5C5096	COL6A2_integrin_a2b1_complex	simple:P12110	complex:integrin_a2b1_complex	COL6A2		True	False	False	curated	True	Adhesion-Adhesion	Adhesion by Collagen/Integrin	2815	3681	4095	2485	0.0	0.0	3682	3508	2466	2516	0.0	0.0	4274	2692	2652	2616	0.42	1286	1699	0.09	-0.0	-0.0	1287	1113	0.07	0.121	-0.0	-0.0	1879	0.297	0.256	0.22	2025-08-04	5666	2025-08-06	1947-04-01	0.0
CPI-SC084C79E20	COL6A3_integrin_a2b1_complex	simple:P12111	complex:integrin_a2b1_complex	COL6A3		True	False	False	curated	True	Adhesion-Adhesion	Adhesion by Collagen/Integrin	3215	4081	4494	2885	0.0	0.0	4082	3908	2865	2916	0.0	0.0	4674	3092	3051	3015	0.435	1301	1715	0.105	0.0	-0.0	1302	1128	0.086	0.136	-0.0	-0.0	1894	0.312	0.272	0.235	4338	5204	5618	4008	0.0
CPI-SC01D1C56CC	FN1_integrin_a2b1_complex	simple:P02751	complex:integrin_a2b1_complex	FN1		True	False	False	curated	True	Adhesion-Adhesion	Adhesion by Fibronectin	2016-03-01	4026	1944-04-01	2831	0.0	0.0	4028	3853	2811	2861	0.0	0.0	4619	3038	2997	2961	0.75	1616	2025-03-02	0.421	0.0	0.0	1618	1443	0.401	0.451	0.0	0.0	2209	0.628	0.587	0.551	2542	3408	3821	2212	0.0
CPI-SC0A460766C	LAMC1_integrin_a2b1_complex	simple:P11047	complex:integrin_a2b1_complex	LAMC1		True	False	False	curated	True	Ligand-Receptor	Adhesion by Laminin	2328	3194	3608	1998	0.0	0.0	3195	3021	1979	2029	0.0	0.0	3787	2205	2165	2129	1264	2013-02-01	2544	0.934	0.0	0.0	2131	1957	0.915	0.965	0.0	0.0	2723	1141	1101	1064	2394	3261	3674	2065	0.0
CPI-SS0889E281D	CADM1_CADM1	simple:Q9BY67	simple:Q9BY67	CADM1	CADM1	False	False	False	curated	False	Adhesion-Adhesion	Adhesion by CADM	1359	1071	1159	1733	2778	2816	1713	1181	2622	1789	1939	1435	0.0	2018-02-01	1256	2619	1071	0.784	0.872	1445	2491	2529	1426	0.894	2335	1502	1651	1148	0.0	1893	0.968	2331	1159	0.872	0.96	1533	2578
CPI-SC027893337	COL15A1_integrin_a1b1_complex	simple:P39059	complex:integrin_a1b1_complex	COL15A1		True	False	False	curated	True	Adhesion-Adhesion	Adhesion by Collagen/Integrin	5336	2523	4529	2715	2643	2511	2542	4672	2586	2919	2556	0.0	5249	2805	4712	2569	2885	0.073	2079	0.264	0.192	0.061	0.091	2222	0.135	0.468	0.105	0.0	2798	0.355	2261	0.118	5027	2215	4221	2406	2334
CPI-SC0C739EDCE	COL18A1_integrin_a1b1_complex	simple:P39060	complex:integrin_a1b1_complex	COL18A1		True	False	False	curated	True	Adhesion-Adhesion	Adhesion by Collagen/Integrin	5717	2905	4911	3096	3024	2893	2924	5054	2967	2025-03-03	2937	0.0	1963-05-01	3187	5093	1995-02-01	2874	0.062	2067	0.253	0.181	0.049	0.08	2021-02-01	0.124	0.457	0.094	-0.0	2787	0.343	2025-02-01	0.107	6342	1953-03-01	5536	3721	3649
CPI-SC08DBCCFF0	COL1A1_integrin_a1b1_complex	simple:P02452	complex:integrin_a1b1_complex	COL1A1		True	False	False	curated	True	Adhesion-Adhesion	Adhesion by Collagen/Integrin	1946-06-01	3648	5654	3839	3767	3636	3667	5797	3711	4043	1968-03-01	0.0	6373	1993-03-01	5836	3693	3178	0.365	2371	0.557	0.485	0.353	0.384	2514	0.428	0.761	0.398	0.0	3091	0.647	2554	0.411	8128	5315	7321	5507	5435
CPI-SC09DB9D20A	COL1A2_integrin_a1b1_complex	simple:P08123	complex:integrin_a1b1_complex	COL1A2		True	False	False	curated	True	Adhesion-Adhesion	Adhesion by Collagen/Integrin	7618	4806	6812	4997	4925	4794	4825	6955	4868	5201	4838	0.0	7531	5088	6994	4851	2955	0.143	2149	0.334	0.262	0.131	0.162	2292	0.206	0.538	0.175	0.0	2869	0.425	2331	0.188	7008	4196	6202	4387	4315
CPI-SC050F64BB5	COL27A1_integrin_a1b1_complex	simple:Q8IZC6	complex:integrin_a1b1_complex	COL27A1		True	False	False	curated	True	Adhesion-Adhesion	Adhesion by Collagen/Integrin	0.0	-0.0	0.0	0.0	0.0	-0.0	0.0	0.0	0.0	0.0	0.0	-0.0	0.0	0.0	0.0	0.0	0.0	-0.0	0.0	0.0	0.0	-0.0	0.0	0.0	0.0	0.0	0.0	-0.0	0.0	0.0	0.0	0.0	3227	0.414	1942-02-01	0.606	0.533
CPI-SC00367777A	COL3A1_integrin_a1b1_complex	simple:P02461	complex:integrin_a1b1_complex	COL3A1		True	False	False	curated	True	Adhesion-Adhesion	Adhesion by Collagen/Integrin	7217	4404	1941-06-01	4596	4523	4392	4423	6553	4467	4799	4436	0.0	2013-07-01	4686	6592	4449	2901	0.089	2094	0.28	0.208	0.077	0.107	2238	0.151	0.484	0.121	0.0	2814	0.37	2277	0.134	5851	3039	5045	2023-03-01	3158
CPI-SC0744E13CB	COL4A1_integrin_a1b1_complex	simple:P02462	complex:integrin_a1b1_complex	COL4A1		True	False	False	curated	True	Adhesion-Adhesion	Adhesion by Collagen/Integrin	5135	2322	4328	2514	2442	1931-02-01	2341	4471	2385	2718	2355	0.0	5048	2604	4511	2368	0.0	0.0	0.0	0.0	0.0	0.0	0.0	0.0	0.0	0.0	0.0	-0.0	0.0	0.0	0.0	0.0	5826	3014	2025-02-05	3205	3133
CPI-SC0592501EA	COL5A1_integrin_a1b1_complex	simple:P20908	complex:integrin_a1b1_complex	COL5A1		True	False	False	curated	True	Adhesion-Adhesion	Adhesion by Collagen/Integrin	4677	1864	1987-03-01	2056	1983	1852	1883	4013	1927	2259	1896	0.0	1959-04-01	2146	4053	1909	2867	0.055	2061	0.246	0.174	0.043	0.074	2204	0.118	0.45	0.087	-0.0	1978-02-01	0.337	2243	0.1	5411	2598	4604	1979-02-01	2718
CPI-SC037A0554C	COL5A2_integrin_a1b1_complex	simple:P05997	complex:integrin_a1b1_complex	COL5A2		True	False	False	curated	True	Adhesion-Adhesion	Adhesion by Collagen/Integrin	5269	2457	4463	2648	2576	2445	2476	4606	2519	2852	2489	0.0	5182	2739	4645	2502	2883	0.07	2076	0.262	0.19	0.058	0.089	2219	0.133	0.465	0.103	0.0	2796	0.352	2259	0.116	4498	1686	3692	1877	1805
CPI-SC00EAD4C47	COL5A3_integrin_a1b1_complex	simple:P25940	complex:integrin_a1b1_complex	COL5A3		True	False	False	curated	True	Adhesion-Adhesion	Adhesion by Collagen/Integrin	3284	0.471	2477	0.663	0.591	0.459	0.49	1962-02-01	0.534	0.867	0.504	0.0	3197	0.753	1966-02-01	0.517	0.0	0.0	0.0	0.0	0.0	0.0	0.0	0.0	0.0	0.0	0.0	-0.0	0.0	0.0	0.0	0.0	4692	1879	3885	2071	1999
CPI-SC0549A759B	COL6A1_integrin_a1b1_complex	simple:P12109	complex:integrin_a1b1_complex	COL6A1		True	False	False	curated	True	Adhesion-Adhesion	Adhesion by Collagen/Integrin	4514	1702	3707	1893	1821	1689	1972-01-01	1985-03-01	1764	2097	1734	0.0	4427	1983	1989-03-01	1747	3049	0.236	2242	0.428	0.355	0.224	0.255	2385	0.299	0.631	0.268	0.0	2962	0.518	2424	0.281	6826	4014	2025-02-06	4205	4133
CPI-SC0F9FB6DCB	COL6A2_integrin_a1b1_complex	simple:P12110	complex:integrin_a1b1_complex	COL6A2		True	False	False	curated	True	Adhesion-Adhesion	Adhesion by Collagen/Integrin	5256	2443	4449	2634	2562	2431	2462	4592	2506	2838	2475	0.0	5169	2725	4631	2488	1986-02-01	0.048	2053	0.239	0.167	0.036	0.066	2197	0.11	0.443	0.08	-0.0	2773	0.329	2236	0.093	2024-07-01	4428	6434	4619	4547
CPI-SC0ECDD1074	COL6A3_integrin_a1b1_complex	simple:P12111	complex:integrin_a1b1_complex	COL6A3		True	False	False	curated	True	Adhesion-Adhesion	Adhesion by Collagen/Integrin	5655	2843	4848	3034	2962	2831	2861	4992	2905	3238	2875	0.0	5568	3124	5031	2888	2875	0.063	2069	0.254	0.182	0.051	0.082	2212	0.126	0.458	0.095	-0.0	2788	0.345	2251	0.108	6778	3966	5972	4157	4085
CPI-SC03AF43F8B	SEMA7A_integrin_a1b1_complex	simple:O75326	complex:integrin_a1b1_complex	SEMA7A		False	False	False	curated	True	Ligand-Receptor	Signaling by Semaphorin	3089	0.276	2282	0.468	0.395	0.264	0.295	2425	0.339	0.671	0.308	0.0	3002	0.558	2464	0.321	3068	0.255	2261	0.447	0.375	0.243	0.274	2404	0.318	0.651	0.288	0.0	2981	0.537	2444	0.301	2936	0.124	2129	0.315	0.243
CPI-SC08C485EAE	FN1_integrin_a3b1_complex	simple:P02751	complex:integrin_a3b1_complex	FN1		True	False	False	curated	True	Adhesion-Adhesion	Adhesion by Fibronectin	0.0	3457	2829	3061	3017	3039	4211	0.0	0.0	2859	2798	0.0	3314	3019	3226	3277	0.0	1047	0.419	0.651	0.607	0.629	1801	0.0	0.0	0.449	0.388	0.0	0.904	0.609	0.816	0.867	0.0	2838	2021-02-01	2442	2398
CPI-SC0B80B8591	THBS1_integrin_a3b1_complex	simple:P07996	complex:integrin_a3b1_complex	THBS1		False	False	False	curated	True	Ligand-Receptor	Adhesion by Thrombospondin	0.0	1455	0.826	1058	1014	1037	2208	0.0	0.0	0.856	0.795	0.0	1311	1016	1223	1275	0.0	1094	0.466	0.698	0.654	0.676	1848	0.0	0.0	0.496	0.434	0.0	0.95	0.656	0.862	0.914	0.0	1874	1246	1478	1434
CPI-SC06C3BA86F	FN1_integrin_a5b1_complex	simple:P02751	complex:integrin_a5b1_complex	FN1		True	False	False	curated	True	Adhesion-Adhesion	Adhesion by Fibronectin	5429	2814	4589	0.0	0.0	0.0	1975-03-01	5405	0.0	0.0	3919	3358	4705	2931	3425	3424	2025-02-03	0.404	2179	0.0	0.0	0.0	1934-01-01	2995	0.0	0.0	1509	0.948	2295	0.521	1015	1014	4811	2196	1997-03-01	0.0	0.0
CPI-SC08F923F07	FN1_integrin_aVb1_complex	simple:P02751	complex:integrin_aVb1_complex	FN1		True	False	False	curated	True	Adhesion-Adhesion	Adhesion by Fibronectin	3328	3807	4899	1956-03-01	3735	3673	4259	3648	1985-03-01	3669	3875	3223	5075	3312	1964-03-01	3648	0.918	1397	2489	2015-01-01	1325	1263	1849	1238	1944-01-01	1259	1465	0.813	2665	0.902	2023-01-01	1238	2709	3188	2028-04-01	2942	3116
CPI-SC09B45FB39	FN1_integrin_aVb5_complex	simple:P02751	complex:integrin_aVb5_complex	FN1		True	False	False	curated	True	Adhesion-Adhesion	Adhesion by Fibronectin	3328	3134	4033	3306	2934	3015	1993-03-01	3648	2789	3226	3875	2831	4925	3312	1964-03-01	2831	0.918	0.724	1623	0.896	0.524	0.605	1952-01-01	1238	0.379	0.816	1465	0.421	2515	0.902	2023-01-01	0.421	2709	2515	3415	2687	2316
CPI-SS04829AC68	GJA1_GJA1	simple:P17302	simple:P17302	GJA1	GJA1	False	False	False	curated	False	Gap-Gap	Adhesion by GAP junction	0.761	0.479	0.806	0.392	0.385	0.0	0.995	1263	0.0	0.0	0.0	0.0	1224	0.468	0.387	0.679	0.479	0.197	0.523	0.11	0.103	0.0	0.712	0.981	0.0	0.0	0.0	0.0	0.942	0.186	0.105	0.396	0.806	0.523	0.85	0.436	0.43
CPI-SC024FAED24	LAMC1_integrin_a6b1_complex	simple:P11047	complex:integrin_a6b1_complex	LAMC1		True	False	False	curated	True	Ligand-Receptor	Adhesion by Laminin	1935	2902	1945	1955	1967	2244	2805	2297	2447	1975	2027	1939	0.0	2097	1953	3332	0.871	1838	0.881	0.891	0.903	2018-01-01	1741	1233	1383	0.911	0.963	0.875	0.0	1033	0.889	2268	2002	2968	2011	2021	2033
CPI-SC03C27B368	TNC_integrin_aVb6_complex	simple:P24821	complex:integrin_aVb6_complex	TNC		True	False	False	curated	True	Ligand-Receptor	Adhesion by tenascin	0.0	0.808	0.0	0.0	0.0	0.0	1075	0.0	-0.0	-0.0	-0.0	-0.0	0.204	0.223	0.0	-0.0	-0.0	0.766	-0.0	0.0	0.0	0.0	1033	-0.0	-0.0	-0.0	-0.0	-0.0	0.162	0.18	-0.0	-0.0	0.0	1347	0.0	0.0	0.0
CPI-SC08AC51E15	TGFB1_integrin_aVb6_complex	simple:P01137	complex:integrin_aVb6_complex	TGFB1		True	False	False	curated	True	Ligand-Receptor	Signaling by Transforming growth factor	0.0	2249	0.0	0.0	0.0	0.0	2516	0.0	0.0	0.0	0.0	0.0	1645	1663	0.0	0.0	0.0	0.925	0.0	0.0	0.0	0.0	1192	0.0	0.0	0.0	0.0	0.0	0.32	0.339	0.0	0.0	0.0	1932-02-01	0.0	0.0	0.0
CPI-SC0DA808D76	TGFB3_integrin_aVb6_complex	simple:P10600	complex:integrin_aVb6_complex	TGFB3		True	False	False	curated	True	Ligand-Receptor	Signaling by Transforming growth factor	0.0	3063	0.0	0.0	0.0	0.0	1933-03-01	0.0	0.0	0.0	0.0	0.0	2459	2477	0.0	0.0	-0.0	0.77	-0.0	0.0	0.0	0.0	1037	-0.0	-0.0	-0.0	-0.0	-0.0	0.166	0.184	-0.0	-0.0	0.0	2334	0.0	0.0	0.0
CPI-SS0CBCF26F8	APLP2_PIGR	simple:Q06481	simple:P01833	APLP2	PIGR	True	False	True	curated	False	Ligand-Receptor	Signaling by Amyloid-like protein	0.0	1296	0.988	0.938	0.966	0.929	2184	0.955	0.98	0.894	0.988	0.988	0.85	0.923	1019	0.988	0.0	1936	1628	1578	1606	1569	2824	1595	1962-01-01	1534	1628	1628	1949-01-01	1563	1659	1628	0.0	2352	2044	1994	2022
CPI-SS0A28DCA72	CXCL12_CXCR4	simple:P48061	simple:P61073	CXCL12	CXCR4	True	False	True	curated	False	Ligand-Receptor	Signaling by Chemokines	0.323	0.0	0.396	0.256	0.0	0.0	0.297	3057	0.0	0.0	1959-01-01	0.0	0.273	0.285	0.55	0.0	0.8	0.0	0.874	0.733	0.0	0.0	0.774	3534	0.0	0.0	2067	0.0	0.75	0.763	1027	0.0	0.165	0.0	0.238	0.097	0.0
CPI-CS0CDFC0C7D	Cholesterol_byCEL_RORC	complex:Cholesterol_byCEL	simple:P51449		RORC	True	False	True	curated	False	Ligand-Receptor	Signaling by Cholesterol	0.0	0.246	0.0	0.383	0.434	0.236	0.315	0.0	0.337	0.278	0.205	0.0	0.228	0.229	0.131	0.0	0.0	2214	0.0	2351	2402	2204	2283	0.0	2304	2246	2173	0.0	2196	2197	2099	0.0	-0.0	0.176	0.0	0.313	0.364
CPI-SS0D8632EB4	EDN1_EDNRA	simple:P05305	simple:P25101	EDN1	EDNRA	True	False	True	curated	False	Ligand-Receptor	Signaling by Endothelin	1402	0.0	0.916	0.052	0.0	0.0	0.0	0.065	0.0	0.0	0.076	0.0	1907	0.063	1975	0.0	1828	0.0	1342	0.478	0.0	0.0	0.0	0.49	0.0	0.0	0.501	0.0	2332	0.489	2401	0.0	1396	0.0	0.91	0.046	0.0
CPI-SS03D5CBF55	EDN3_EDNRA	simple:P14138	simple:P25101	EDN3	EDNRA	True	False	True	curated	False	Ligand-Receptor	Signaling by Endothelin	1378	0.0	0.892	0.028	0.0	0.0	0.0	0.041	-0.0	0.0	0.052	0.0	1883	0.039	1951	0.0	1432	0.0	0.946	0.083	0.0	0.0	0.0	0.095	0.0	0.0	0.106	0.0	1937	0.093	2005	0.0	1492	0.0	1006	0.142	0.0
CPI-SS09B92F236	EDN1_EDNRB	simple:P05305	simple:P24530	EDN1	EDNRB	True	False	True	curated	False	Ligand-Receptor	Signaling by Endothelin	1073	0.0	1044	0.0	0.0	0.0	0.0	0.645	0.0	0.0	-0.0	-0.0	1265	0.064	2604	1377	1499	0.0	1469	0.0	0.0	0.0	0.0	2025-07-01	0.0	0.0	0.0	0.0	1691	0.49	2025-03-03	1803	1067	0.0	1038	0.0	0.0
CPI-SS0696491A3	EDN3_EDNRB	simple:P14138	simple:P24530	EDN3	EDNRB	True	False	True	curated	False	Ligand-Receptor	Signaling by Endothelin	1049	0.0	2025-02-01	0.0	0.0	0.0	0.0	0.621	-0.0	0.0	-0.0	-0.0	1241	0.04	1958-02-01	1353	1103	0.0	1074	0.0	0.0	0.0	0.0	0.675	0.0	0.0	0.0	0.0	1296	0.094	2634	1408	1163	0.0	1134	0.0	0.0
CPI-SS046F6F0C1	EFNA1_EPHA2	simple:P20827	simple:P29317	EFNA1	EPHA2	True	False	True	curated	False	Ligand-Receptor	Signaling by Ephrin	-0.0	0.0	-0.0	-0.0	-0.0	-0.0	0.0	0.0	-0.0	-0.0	-0.0	-0.0	-0.0	-0.0	-0.0	-0.0	1456	1497	1354	1359	1356	1362	2027	1623	0.0	0.0	0.0	0.0	1445	1426	1349	0.0	0.117	0.159	0.016	0.021	0.018
CPI-SS0087A3F67	EFNB1_EPHA2	simple:P98172	simple:P29317	EFNB1	EPHA2	False	False	True	curated	False	Ligand-Receptor	Signaling by Ephrin	1092	1134	0.991	0.996	0.993	0.999	1664	1259	0.0	0.0	0.0	0.0	1081	1062	0.986	0.0	0.278	0.319	0.176	0.181	0.178	0.184	0.849	0.445	0.0	0.0	0.0	0.0	0.266	0.248	0.171	0.0	0.813	0.855	0.712	0.717	0.714
CPI-SS06E797E50	EFNB1_EPHB2	simple:P98172	simple:P29323	EFNB1	EPHB2	False	False	True	curated	False	Ligand-Receptor	Signaling by Ephrin	1323	2025-05-01	2027-01-01	1092	1012	1026	1833	0.0	0.0	1128	1179	0.0	1133	1088	0.0	0.0	0.509	0.235	0.455	0.277	0.197	0.212	1019	0.0	0.0	0.313	0.365	0.0	0.318	0.273	0.0	0.0	1044	0.771	0.991	0.813	0.733
CPI-SS0ECCB4382	EFNB3_EPHB2	simple:Q15768	simple:P29323	EFNB3	EPHB2	False	True	True	curated	False	Ligand-Receptor	Signaling by Ephrin	0.344	0.07	0.29	0.112	0.032	0.047	0.854	-0.0	0.0	0.148	0.2	-0.0	0.153	0.108	-0.0	-0.0	0.403	0.129	0.349	0.171	0.091	0.106	0.913	0.0	0.0	0.207	0.259	0.0	0.212	0.167	0.0	0.0	0.465	0.191	0.411	0.233	0.153
CPI-SS052119104	AREG_EGFR	simple:P15514	simple:P00533	AREG	EGFR	True	False	True	curated	False	Ligand-Receptor	Signaling by Epidermal growth factor	0.275	0.603	0.599	0.035	0.023	0.0	0.844	0.043	-0.0	0.0	0.0	0.0	0.651	0.042	0.096	0.076	0.275	0.604	0.6	0.036	0.024	0.0	0.845	0.044	-0.0	0.0	0.0	0.0	0.651	0.043	0.096	0.077	0.0	0.0	0.0	-0.0	-0.0
CPI-SS09B2ACA25	HBEGF_EGFR	simple:Q99075	simple:P00533	HBEGF	EGFR	True	True	True	curated	False	Ligand-Receptor	Signaling by Epidermal growth factor	0.577	0.906	0.901	0.337	0.325	0.0	1147	0.345	0.0	0.0	0.0	0.0	0.953	0.344	0.398	0.378	0.308	0.636	0.632	0.068	0.056	0.0	0.877	0.076	0.0	0.0	0.0	0.0	0.684	0.075	0.129	0.109	0.677	1006	1001	0.437	0.425
CPI-SS07E5C3060	TGFA_EGFR	simple:P01135	simple:P00533	TGFA	EGFR	True	False	True	curated	False	Ligand-Receptor	Signaling by Transforming growth factor	0.277	0.606	0.602	0.038	0.026	0.0	0.847	0.046	-0.0	0.0	0.0	0.0	0.653	0.045	0.098	0.079	0.517	0.846	0.842	0.278	0.266	0.0	1087	0.286	0.0	0.0	0.0	0.0	0.893	0.285	0.338	0.319	0.271	0.6	0.596	0.032	0.02
CPI-SS01F67987A	FGF2_FGFR1	simple:P09038	simple:P11362	FGF2	FGFR1	True	False	True	curated	False	Ligand-Receptor	Signaling by Fibroblast growth factor	1199	1926	2093	1977	1493	2083	1698	1639	1722	2238	1366	2025-06-01	2385	1548	1974-01-01	2076	0.0	0.0	0.0	0.0	0.0	0.0	0.0	0.0	0.0	0.0	0.0	0.0	0.0	0.0	0.0	0.0	2173	2025-09-02	3067	2951	2468
CPI-CS029D39F39	Glutamate_byGLS_and_SLC17A6_GRIA3	complex:Glutamate_byGLS_and_SLC17A6	simple:P42263		GRIA3	True	False	True	curated	False	Ligand-Receptor	Signaling by Glutamate	0.43	0.282	0.437	2029-01-01	0.618	0.553	0.258	0.342	0.265	1937-01-01	0.421	0.455	0.23	1454	0.413	0.36	0.421	0.273	0.428	1281	0.609	0.545	0.25	0.334	0.256	1361	0.413	0.446	0.222	1446	0.404	0.351	0.417	0.27	0.425	1278	0.606
CPI-SS0BDA0E5E0	GAS6_TYRO3	simple:Q14393	simple:Q06418	GAS6	TYRO3	True	False	True	curated	False	Ligand-Receptor	Signaling by Growth arrest	1775	1883	1687	1661	0.0	1635	1759	1796	1786	0.0	0.0	1678	1782	1664	0.0	2455	0.34	0.447	0.251	0.225	0.0	0.199	0.323	0.36	0.35	0.0	0.0	0.242	0.347	0.228	0.0	2025-02-01	0.788	0.896	0.7	0.673	0.0
CPI-SS0FC612D4D	DLK1_NOTCH1	simple:P80370	simple:P46531	DLK1	NOTCH1	False	False	True	curated	False	Ligand-Receptor	Signaling by Notch	0.923	0.389	1479	0.288	0.0	0.0	0.414	1691	0.0	0.0	0.648	0.747	1944-01-01	0.291	0.586	0.699	0.679	0.144	1234	0.044	0.0	-0.0	0.169	1447	-0.0	-0.0	0.403	0.502	1196	0.047	0.341	0.455	0.758	0.224	1314	0.123	0.0
CPI-SS052ADA696	JAG1_NOTCH1	simple:P78504	simple:P46531	JAG1	NOTCH1	False	False	True	curated	False	Ligand-Receptor	Signaling by Notch	1678	1143	2233	1043	0.0	0.0	1168	2446	0.0	0.0	1403	1502	2195	1046	1934-01-01	1454	0.874	0.339	1429	0.239	0.0	0.0	0.364	1642	0.0	0.0	0.598	0.697	1391	0.242	0.536	0.65	1495	0.961	2051	0.86	0.0
CPI-SS0E1A8414D	DLK1_NOTCH2	simple:P80370	simple:Q04721	DLK1	NOTCH2	False	False	True	curated	False	Ligand-Receptor	Signaling by Notch	0.58	0.628	1668	0.31	0.324	0.293	1324	0.342	0.314	0.0	0.816	2025-12-01	2012	0.289	0.92	1548	0.336	0.384	1424	0.066	0.08	0.049	2025-08-01	0.097	0.069	-0.0	0.571	0.876	1768	0.044	0.675	1303	0.415	0.463	1503	0.145	0.159
CPI-SS060B82BBC	JAG1_NOTCH2	simple:P78504	simple:Q04721	JAG1	NOTCH2	False	False	True	curated	False	Ligand-Receptor	Signaling by Notch	1335	1383	2423	1065	1079	1048	2079	1097	1068	0.0	1571	1875	2767	1044	1674	2303	0.531	0.578	1619	0.26	0.275	0.244	1275	0.292	0.264	0.0	0.766	2025-07-01	1963	0.239	0.87	1498	1152	2025-02-01	2024-02-01	0.882	0.896
CPI-SS007AA9FDE	DLK1_NOTCH3	simple:P80370	simple:Q9UM47	DLK1	NOTCH3	False	False	True	curated	False	Ligand-Receptor	Signaling by Notch	2576	0.276	2263	0.0	0.0	0.0	0.722	0.331	0.0	0.0	0.415	0.0	2811	0.33	2747	0.275	2332	0.031	2019	0.0	0.0	-0.0	0.478	0.087	-0.0	-0.0	0.171	-0.0	2566	0.086	2503	0.031	2411	0.111	2098	0.0	0.0
CPI-SS0B99F22A2	JAG1_NOTCH3	simple:P78504	simple:Q9UM47	JAG1	NOTCH3	False	False	True	curated	False	Ligand-Receptor	Signaling by Notch	3331	2025-03-01	3018	0.0	0.0	0.0	1477	1086	0.0	0.0	2017-01-01	0.0	3565	1085	3502	2025-03-01	2527	0.226	2214	0.0	0.0	0.0	0.673	0.282	0.0	0.0	0.366	0.0	2761	0.28	2698	0.225	3148	0.848	2835	0.0	0.0
CPI-CS005209739	b-Endorphin_byPOMC_OPRD1	complex:b-Endorphin_byPOMC	simple:P41143		OPRD1	True	False	True	curated	False	Ligand-Receptor	Signaling by Proopiomelanocortin	0.0	0.0	0.0	0.0	0.327	0.548	0.0	0.0	0.0	0.0	0.0	0.0	0.23	0.228	0.0	0.0	0.0	0.0	0.0	0.0	0.267	0.487	0.0	0.0	0.0	0.0	0.0	0.0	0.17	0.168	0.0	0.0	0.0	0.0	0.0	0.0	0.338
CPI-SS07361522F	PGF_FLT1	simple:P49763	simple:P17948	PGF	FLT1	True	False	True	curated	False	Ligand-Receptor	Signaling by Placenta growth factor	0.602	0.0	0.0	0.536	0.0	0.0	0.0	3482	0.0	0.54	0.0	0.0	0.0	0.554	0.0	0.0	0.0	-0.0	-0.0	-0.0	-0.0	-0.0	-0.0	0.0	-0.0	-0.0	-0.0	-0.0	-0.0	0.0	-0.0	-0.0	0.767	0.0	0.0	0.701	0.0
CPI-SS0B9B3870A	VEGFA_FLT1	simple:P15692	simple:P17948	VEGFA	FLT1	True	False	True	curated	False	Ligand-Receptor	Signaling by Vascular endothelial growth factor	1606	0.0	0.0	1954-01-01	0.0	0.0	0.0	4486	0.0	1544	0.0	0.0	0.0	1558	0.0	0.0	1107	0.0	0.0	1041	0.0	0.0	0.0	3987	0.0	1044	0.0	0.0	0.0	1058	0.0	0.0	3295	0.0	0.0	3229	0.0
CPI-SS00D51DD37	VEGFB_FLT1	simple:P49765	simple:P17948	VEGFB	FLT1	True	False	True	curated	False	Ligand-Receptor	Signaling by Vascular endothelial growth factor	0.612	0.0	0.0	0.546	0.0	0.0	0.0	3491	0.0	0.549	0.0	0.0	0.0	0.563	0.0	0.0	0.486	0.0	0.0	0.42	0.0	0.0	0.0	3366	0.0	0.424	0.0	0.0	0.0	0.438	0.0	0.0	0.868	0.0	0.0	0.802	0.0
CPI-SC0B51DC960	PGF_FLT1_complex	simple:P49763	complex:FLT1_complex	PGF		True	False	True	curated	False	Ligand-Receptor	Signaling by Placenta growth factor	0.602	0.0	0.0	0.0	0.0	0.0	0.0	3184	0.0	0.0	0.0	0.0	0.0	0.554	0.0	0.0	0.0	-0.0	-0.0	-0.0	-0.0	-0.0	-0.0	0.0	-0.0	-0.0	-0.0	-0.0	-0.0	0.0	-0.0	-0.0	0.767	0.0	0.0	0.0	0.0
CPI-SC0AFC650CD	VEGFA_FLT1_complex	simple:P15692	complex:FLT1_complex	VEGFA		True	False	True	curated	False	Ligand-Receptor	Signaling by Vascular endothelial growth factor	1606	0.0	0.0	0.0	0.0	0.0	0.0	4188	0.0	0.0	0.0	0.0	0.0	1558	0.0	0.0	1107	0.0	0.0	0.0	0.0	0.0	0.0	3689	0.0	0.0	0.0	0.0	0.0	1058	0.0	0.0	3295	0.0	0.0	0.0	0.0
CPI-SC03F1C301F	VEGFB_FLT1_complex	simple:P49765	complex:FLT1_complex	VEGFB		True	False	True	curated	False	Ligand-Receptor	Signaling by Vascular endothelial growth factor	0.612	0.0	0.0	0.0	0.0	0.0	0.0	3194	0.0	0.0	0.0	0.0	0.0	0.563	0.0	0.0	0.486	0.0	0.0	0.0	0.0	0.0	0.0	3069	0.0	0.0	0.0	0.0	0.0	0.438	0.0	0.0	0.868	0.0	0.0	0.0	0.0
CPI-SS01790830C	PGF_NRP1	simple:P49763	simple:O14786	PGF	NRP1	True	False	True	curated	False	Ligand-Receptor	Signaling by Placenta growth factor	2764	0.746	2852	1022	0.829	0.852	1494	1714	1686	1139	2144	0.988	2796	0.893	1738	0.873	0.0	0.0	0.0	0.0	0.0	0.0	0.0	0.0	0.0	0.0	0.0	0.0	0.0	0.0	0.0	0.0	2929	0.911	3017	1187	0.995
CPI-SS043E22BF5	VEGFA_NRP1	simple:P15692	simple:O14786	VEGFA	NRP1	True	False	True	curated	False	Ligand-Receptor	Signaling by Vascular endothelial growth factor	3768	1975-01-01	3856	2027	1834	1857	2498	2718	1969-02-01	2143	3149	1992	2025-08-03	1897	2742	1878	3269	1251	3357	1527	1334	1357	1999	2219	2019-02-01	1644	2649	1493	3301	1398	2242	1378	5457	3439	5545	3715	3522
CPI-SS00508D1C2	VEGFB_NRP1	simple:P49765	simple:O14786	VEGFB	NRP1	True	False	True	curated	False	Ligand-Receptor	Signaling by Vascular endothelial growth factor	2774	0.755	2862	1032	0.839	0.862	1504	1724	1695	1149	2154	0.997	2806	0.903	1747	0.883	2649	0.63	2736	0.907	0.714	0.737	1379	1598	1957-01-01	1023	2029	0.872	1968-02-01	0.777	1622	0.758	2025-03-03	1012	3118	1289	1096
CPI-SS065D9259F	PGF_NRP2	simple:P49763	simple:O60462	PGF	NRP2	True	False	True	curated	False	Ligand-Receptor	Signaling by Placenta growth factor	0.824	0.0	1246	0.555	0.574	0.55	0.0	2899	0.0	0.537	1197	1029	1969-01-01	0.586	0.849	2741	0.0	-0.0	0.0	0.0	0.0	0.0	-0.0	0.0	-0.0	-0.0	0.0	0.0	0.0	0.0	0.0	0.0	0.989	0.0	1412	0.721	0.739
CPI-SS0674B0F46	SEMA3F_NRP2	simple:Q13275	simple:O60462	SEMA3F	NRP2	True	False	True	curated	False	Ligand-Receptor	Signaling by Semaphorin	0.358	0.0	0.781	0.09	0.108	0.084	0.0	2434	0.0	0.071	0.731	0.563	1225	0.12	0.384	2276	0.0	-0.0	0.0	0.0	0.0	0.0	-0.0	0.0	-0.0	0.0	0.0	0.0	0.0	0.0	0.0	0.0	0.335	0.0	0.757	0.066	0.085
CPI-SS046F8AD8B	VEGFA_NRP2	simple:P15692	simple:O60462	VEGFA	NRP2	True	False	True	curated	False	Ligand-Receptor	Signaling by Vascular endothelial growth factor	1828	0.0	2251	1956-01-01	1578	1554	0.0	3904	0.0	1541	2201	2033	2695	1959-01-01	1854	3746	1329	0.0	1751	2025-06-01	1079	1054	0.0	3404	0.0	1042	1702	1534	2195	1091	1354	3246	3517	0.0	1994-03-01	3249	3267
CPI-SS036B08188	PLAU_PLAUR	simple:P00749	simple:Q03405	PLAU	PLAUR	True	False	True	curated	False	Ligand-Receptor	Signaling by Plasminogen Activator	2126	1253	2316	0.876	0.0	0.781	1969	0.904	0.0	0.781	2828	2388	2799	0.863	1923	3253	1502	0.629	1692	0.252	0.0	0.157	1345	0.28	0.0	0.157	2204	1764	2175	0.239	1299	2629	3306	2434	3497	2056	0.0
CPI-SS05A26A1DE	PDGFB_PDGFRB	simple:P01127	simple:P09619	PDGFB	PDGFRB	True	False	True	curated	False	Ligand-Receptor	Signaling by Platelet-derived growth factor	2171	0.0	3816	0.0	0.0	0.0	0.0	0.308	0.0	0.0	0.353	0.0	3358	0.194	2779	0.0	2399	0.0	4044	0.0	0.0	0.0	0.0	0.536	0.0	0.0	0.582	0.0	3586	0.422	3007	0.0	0.0	-0.0	0.0	-0.0	-0.0
CPI-SS056993231	GCG_GCGR	simple:P01275	simple:P47871	GCG	GCGR	True	False	True	curated	False	Ligand-Receptor	Signaling by Pro-glucagon precursor	2478	0.0	0.0	2473	1979-02-01	2696	0.0	2472	0.0	0.0	2536	0.0	2524	2483	0.0	0.0	2025-08-02	0.0	0.0	2795	3112	3018	0.0	2795	0.0	0.0	2858	0.0	2847	2805	0.0	0.0	2025-08-03	0.0	0.0	3075	3392
CPI-CC0010C54C6	atRetinoicAcid_byALDH1A1_RAreceptor_RARA	complex:atRetinoicAcid_byALDH1A1	complex:RAreceptor_RARA			True	False	True	curated	False	Ligand-Receptor	Signaling by Retinoic Acid	0.803	0.569	0.555	0.634	0.698	0.544	0.795	0.0	0.0	0.0	0.0	0.0	0.863	0.61	0.0	0.0	3855	3621	3607	3686	1975-03-01	3596	3847	0.0	0.0	0.0	0.0	0.0	3915	3662	0.0	0.0	1782	1548	1534	1613	1677
CPI-CC03F7FB36A	atRetinoicAcid_byALDH1A3_RAreceptor_RARA	complex:atRetinoicAcid_byALDH1A3	complex:RAreceptor_RARA			True	False	True	curated	False	Ligand-Receptor	Signaling by Retinoic Acid	1345	1111	1098	1177	2024-01-01	1086	1337	0.0	0.0	0.0	0.0	0.0	1406	1152	0.0	0.0	0.372	0.137	0.124	0.203	0.266	0.112	0.364	-0.0	0.0	0.0	-0.0	-0.0	0.432	0.179	0.0	-0.0	0.954	0.72	0.706	0.785	0.849
CPI-CC0A06D2C2D	atRetinoicAcid_byALDH1A1_RAreceptor_RXRB	complex:atRetinoicAcid_byALDH1A1	complex:RAreceptor_RXRB			True	False	True	curated	False	Ligand-Receptor	Signaling by Retinoic Acid	0.803	0.569	0.555	0.652	0.698	0.544	0.795	0.0	0.895	0.0	0.0	0.0	0.863	0.61	0.0	0.0	3855	3621	3607	3704	1975-03-01	3596	3847	0.0	3947	0.0	0.0	0.0	3915	3662	0.0	0.0	1782	1548	1534	1631	1677
CPI-CC09B046394	atRetinoicAcid_byALDH1A3_RAreceptor_RXRB	complex:atRetinoicAcid_byALDH1A3	complex:RAreceptor_RXRB			True	False	True	curated	False	Ligand-Receptor	Signaling by Retinoic Acid	1345	1111	1098	1195	2024-01-01	1086	1337	0.0	1438	0.0	0.0	0.0	1406	1152	0.0	0.0	0.372	0.137	0.124	0.221	0.266	0.112	0.364	-0.0	0.464	0.0	-0.0	-0.0	0.432	0.179	0.0	-0.0	0.954	0.72	0.706	0.803	0.849
CPI-CC0E829C954	atRetinoicAcid_byALDH1A1_RAreceptor_RXRG	complex:atRetinoicAcid_byALDH1A1	complex:RAreceptor_RXRG			True	False	True	curated	False	Ligand-Receptor	Signaling by Retinoic Acid	0.0	0.556	0.555	0.562	0.698	0.544	0.554	0.0	0.56	0.0	0.0	0.0	0.584	0.61	0.0	0.0	0.0	3608	3607	3614	1975-03-01	3596	3606	0.0	3612	0.0	0.0	0.0	3636	3662	0.0	0.0	0.0	1535	1534	1541	1677
CPI-CC00B974CC4	atRetinoicAcid_byALDH1A3_RAreceptor_RXRG	complex:atRetinoicAcid_byALDH1A3	complex:RAreceptor_RXRG			True	False	True	curated	False	Ligand-Receptor	Signaling by Retinoic Acid	0.0	1098	1098	1104	2024-01-01	1086	1097	0.0	1103	0.0	0.0	0.0	1126	1152	0.0	0.0	0.0	0.124	0.124	0.13	0.266	0.112	0.123	-0.0	0.129	0.0	-0.0	-0.0	0.152	0.179	0.0	-0.0	0.0	0.707	0.706	0.713	0.849
CPI-SS0892F3080	SEMA4C_PLXNB2	simple:Q9C0C4	simple:O15031	SEMA4C	PLXNB2	False	True	True	curated	False	Ligand-Receptor	Signaling by Semaphorin	0.406	0.68	1551	2013-01-01	1141	1232	1769	0.474	1898	1953	0.659	-0.0	1147	1831	1148	0.51	0.281	0.555	1426	1005	1016	1107	1643	0.349	1772	1828	0.533	-0.0	1021	1706	1023	0.384	0.883	1157	2028	1607	1618
CPI-SS0A512249D	SST_SSTR1	simple:P61278	simple:P30872	SST	SSTR1	True	False	True	curated	False	Ligand-Receptor	Signaling by Somatostatin	0.0	1732	1817	2305	1994	2719	1707	1759	1793	2055	1812	1784	1649	2081	1818	1784	0.0	1957-01-01	1655	2144	1832	2557	1545	1597	1631	1893	1965-01-01	1622	1487	1919	1656	1622	0.0	1627	1713	2201	1989-01-01
CPI-SS0FE594C97	SST_SSTR2	simple:P61278	simple:P30874	SST	SSTR2	True	False	True	curated	False	Ligand-Receptor	Signaling by Somatostatin	1636	2156	2327	2865	2431	2604	1993	2009	1942	2037	2636	3782	1894	2437	2856	1885	1474	1994	2166	2703	2269	2443	1831	1847	1978-01-01	1875	2474	3621	1732	2275	2694	1724	1532	2052	2223	2761	2326
CPI-SS05A3441B9	SST_SSTR3	simple:P61278	simple:P32745	SST	SSTR3	True	False	True	curated	False	Ligand-Receptor	Signaling by Somatostatin	0.0	0.0	0.0	2161	2011	1948	0.0	0.0	0.0	1766	1654	0.0	1993-01-01	1808	0.0	0.0	0.0	0.0	0.0	1999	1849	1787	0.0	0.0	0.0	1605	1492	0.0	1768	1647	0.0	0.0	0.0	0.0	0.0	2056	1907
CPI-SS085EE60B1	TGFB1_TGFBR3	simple:P01137	simple:Q03167	TGFB1	TGFBR3	True	False	True	curated	False	Ligand-Receptor	Signaling by Transforming growth factor	1834	1883	1956	1958-01-01	2556	2162	1683	1775	1567	1623	1965-01-01	1589	1835	0.0	1753	1883	0.509	0.558	0.632	0.255	1231	0.838	0.358	0.451	0.243	0.298	0.326	0.265	0.51	0.0	0.429	0.559	1904	1953	2027	1965-01-01	2626
CPI-SS0D46E2B45	TGFB3_TGFBR3	simple:P10600	simple:Q03167	TGFB3	TGFBR3	True	False	True	curated	False	Ligand-Receptor	Signaling by Transforming growth factor	2648	2697	1977-02-01	2394	1937-03-01	2976	2497	2589	2381	2437	2464	2403	2649	0.0	2567	2697	0.354	0.403	0.477	0.1	1076	0.683	0.204	0.296	0.088	0.143	0.171	0.11	0.356	-0.0	0.274	0.404	1919	1968	2041	1665	2641
CPI-SS001865B32	TNFSF10_TNFRSF10B	simple:P50591	simple:O14763	TNFSF10	TNFRSF10B	True	False	True	curated	False	Ligand-Receptor	Signaling by Tumor necrosis factor	0.0	0.0	0.0	-0.0	-0.0	-0.0	0.0	0.0	-0.0	-0.0	0.0	-0.0	0.0	-0.0	-0.0	-0.0	2514	1994	1994-01-01	1933-01-01	1934-01-01	1271	2231	1806	0.0	0.0	1544	1238	1858	1458	1411	1238	1648	1127	1074	0.464	0.474
CPI-SS02EF3E1BA	TNFSF12_TNFRSF12A	simple:O43508	simple:Q9NP84	TNFSF12	TNFRSF12A	True	False	True	curated	False	Ligand-Receptor	Signaling by Tumor necrosis factor	1321	2244	1269	0.743	0.868	1404	2412	0.528	0.214	0.302	0.261	-0.0	1491	0.677	0.619	2908	1374	2296	1322	0.796	0.921	1457	2465	0.581	0.267	0.355	0.314	-0.0	1544	0.73	0.672	2961	1692	2615	1964-01-01	1114	1239
CPI-SS0C03F7CDC	VEGFA_KDR	simple:P15692	simple:P35968	VEGFA	KDR	True	False	True	curated	False	Ligand-Receptor	Signaling by Vascular endothelial growth factor	1993-01-01	0.0	0.0	0.0	0.0	0.0	0.0	4188	0.0	0.0	0.0	0.0	0.0	1583	0.0	0.0	1431	0.0	0.0	0.0	0.0	0.0	0.0	3689	0.0	0.0	0.0	0.0	0.0	1083	0.0	0.0	3619	0.0	0.0	0.0	0.0
CPI-SS0661CE946	WNT4_SFRP2	simple:P56705	simple:Q96HF1	WNT4	SFRP2	True	False	False	curated	False	Ligand-Ligand	Signaling by WNT inhibition	2532	0.302	2724	0.315	0.304	0.0	0.303	0.0	0.0	0.293	0.0	0.0	2522	0.305	0.317	0.0	2328	0.098	1952-02-01	0.112	0.1	0.0	0.099	0.0	0.0	0.089	0.0	0.0	2319	0.102	0.114	0.0	2718	0.488	1991-02-01	0.502	0.49
CPI-SS03F33B34C	WNT5A_SFRP2	simple:P41221	simple:Q96HF1	WNT5A	SFRP2	True	False	False	curated	False	Ligand-Ligand	Signaling by WNT inhibition	3702	1472	3894	1486	1474	0.0	1474	0.0	0.0	1464	0.0	0.0	3693	1476	1488	0.0	2029-02-01	0.06	2482	0.073	0.062	0.0	0.061	0.0	0.0	0.051	0.0	0.0	2281	0.064	0.076	0.0	3782	1552	3974	1566	1554
CPI-SS0D5AAA463	WNT4_SFRP5	simple:P56705	simple:Q5T4F7	WNT4	SFRP5	True	False	False	curated	False	Ligand-Ligand	Signaling by WNT inhibition	0.0	0.358	0.296	0.303	0.304	0.299	1108	0.291	0.293	0.0	0.296	0.296	0.0	0.35	0.349	0.296	-0.0	0.154	0.092	0.099	0.1	0.095	0.905	0.087	0.09	0.0	0.092	0.092	0.0	0.147	0.145	0.092	0.0	0.545	0.482	0.489	0.49
CPI-SS0734D2DA8	WNT5A_SFRP5	simple:P41221	simple:Q5T4F7	WNT5A	SFRP5	True	False	False	curated	False	Ligand-Ligand	Signaling by WNT inhibition	0.0	1529	1466	1473	1474	1947-01-01	2279	1461	1464	0.0	1466	1466	0.0	1521	1952-01-01	1466	-0.0	0.116	0.054	0.061	0.062	0.057	0.867	0.049	0.051	0.0	0.054	0.054	0.0	0.109	0.107	0.054	0.0	1609	1546	1553	1554
CPI-SS04C672963	ESAM_ESAM	simple:Q96AP7	simple:Q96AP7	ESAM	ESAM	False	False	False	curated	False	Adhesion-Adhesion		0.835	0.0	0.0	0.0	0.0	0.0	0.49	2625	0.0	0.0	0.481	0.0	0.443	0.449	1579	0.0	0.0	-0.0	-0.0	-0.0	-0.0	-0.0	0.0	0.0	-0.0	-0.0	0.0	-0.0	0.0	0.0	0.0	-0.0	0.0	-0.0	-0.0	-0.0	-0.0
CPI-SS0D5A3EC0A	LCN2_SLC22A17	simple:P80188	simple:Q8WUG5	LCN2	SLC22A17	True	False	True	curated	False	Ligand-Receptor		0.0	0.0	0.0	0.0	0.0	0.0	0.0	0.0	0.0	0.0	0.0	0.0	0.0	0.0	0.0	0.0	2368	2279	2796	4356	3548	4025	2288	2446	4291	4251	2254	2641	3194	3951	2611	3054	0.0	0.0	0.0	0.0	0.0
CPI-SS09CEEE405	MPZL1_MPZL1	simple:O95297	simple:O95297	MPZL1	MPZL1	False	False	False	curated	False	Adhesion-Adhesion		4165	3209	4605	2647	2582	2552	3311	1942-03-01	3006	3132	2592	2135	3486	1964-02-01	2828	3547	3209	2253	3648	1969-01-01	1625	1596	2355	2463	2025-05-02	2176	1635	1179	1953-02-01	1683	1872	2591	4605	3648	5044	3086	3021
[truncated: 206 more columns]

## Sheet: GC_Stats. analysis_means
id_cp_interaction	interacting_pair	partner_a	partner_b	gene_a	gene_b	secreted	receptor_a	receptor_b	annotation_strategy	is_integrin	directionality	classification	PSC|PSC	PSC|acinar	PSC|activated_stellate	PSC|alpha	PSC|beta	PSC|delta	PSC|ductal	PSC|endothelial	PSC|epsilon	PSC|gamma	PSC|macrophage	PSC|mast	PSC|mesenchymal	PSC|pp	PSC|quiescent_stellate	PSC|schwann	acinar|PSC	acinar|acinar	acinar|activated_stellate	acinar|alpha	acinar|beta	acinar|delta	acinar|ductal	acinar|endothelial	acinar|epsilon	acinar|gamma	acinar|macrophage	acinar|mast	acinar|mesenchymal	acinar|pp	acinar|quiescent_stellate	acinar|schwann	activated_stellate|PSC	activated_stellate|acinar	activated_stellate|activated_stellate	activated_stellate|alpha	activated_stellate|beta
CPI-SC0A2DB962D	CDH1_integrin_a2b1_complex	simple:P12830	complex:integrin_a2b1_complex	CDH1		False	False	False	curated	True	Adhesion-Adhesion	Adhesion by Cadherin	0.0	0.0	0.0	0.0	-0.0	-0.0	0.0	0.0	0.0	0.0	-0.0	-0.0	0.0	0.0	0.0	0.0	3307	3783	3378	2587	0.0	0.0	3784	4196	2565	2643	0.0	0.0	3576	2723	3273	3162	2703	3179	2774	1983	0.0
CPI-SC0E85E1FB0	COL15A1_integrin_a2b1_complex	simple:P39059	complex:integrin_a2b1_complex	COL15A1		True	False	False	curated	True	Adhesion-Adhesion	Adhesion by Collagen/Integrin	3763	4239	3834	3043	0.0	0.0	2024-04-01	4652	3021	3099	0.0	0.0	4032	3179	3729	3618	0.835	1311	0.906	0.115	0.0	-0.0	1312	1724	0.093	0.171	-0.0	-0.0	1104	0.251	0.801	0.69	2634	2025-11-03	2706	1914	0.0
CPI-SC04BD52124	COL18A1_integrin_a2b1_complex	simple:P39060	complex:integrin_a2b1_complex	COL18A1		True	False	False	curated	True	Adhesion-Adhesion	Adhesion by Collagen/Integrin	2843	3319	2914	2123	0.0	0.0	1932-03-01	3732	2101	2179	0.0	0.0	3112	2259	2809	2698	0.824	2025-03-01	0.895	0.104	0.0	-0.0	1301	1713	0.082	0.16	-0.0	-0.0	1093	0.24	0.79	0.679	2055	1953-02-01	2126	1335	0.0
CPI-SC04BCFC59C	COL1A1_integrin_a2b1_complex	simple:P02452	complex:integrin_a2b1_complex	COL1A1		True	False	False	curated	True	Adhesion-Adhesion	Adhesion by Collagen/Integrin	5355	5831	5426	4635	0.0	0.0	5832	6244	4613	4691	0.0	0.0	5624	4772	5321	2021-05-01	1128	1604	1199	0.408	0.0	0.0	1605	2016	0.386	0.464	0.0	0.0	1397	0.544	1094	0.983	5867	6343	5938	5147	0.0
CPI-SC03D0A4AD2	COL1A2_integrin_a2b1_complex	simple:P08123	complex:integrin_a2b1_complex	COL1A2		True	False	False	curated	True	Adhesion-Adhesion	Adhesion by Collagen/Integrin	5273	5749	5344	4553	0.0	0.0	1975-05-01	6162	4531	4609	0.0	0.0	5542	4689	5239	5128	0.905	1381	0.977	0.185	0.0	0.0	1382	1794	0.163	0.242	0.0	-0.0	1174	0.322	0.872	0.76	4855	5331	4926	4135	0.0
CPI-SC044C2FDA4	COL27A1_integrin_a2b1_complex	simple:Q8IZC6	complex:integrin_a2b1_complex	COL27A1		True	False	False	curated	True	Adhesion-Adhesion	Adhesion by Collagen/Integrin	0.0	0.0	0.0	0.0	-0.0	-0.0	0.0	0.0	-0.0	0.0	-0.0	-0.0	0.0	0.0	0.0	0.0	0.0	0.0	0.0	0.0	-0.0	-0.0	0.0	0.0	0.0	0.0	-0.0	-0.0	0.0	0.0	0.0	0.0	1228	1703	1299	0.508	0.0
CPI-SC06A152CC0	COL3A1_integrin_a2b1_complex	simple:P02461	complex:integrin_a2b1_complex	COL3A1		True	False	False	curated	True	Adhesion-Adhesion	Adhesion by Collagen/Integrin	5034	1951-05-01	5105	4314	0.0	0.0	5511	5923	4292	1937-04-01	0.0	0.0	5303	1945-04-01	5.0	4889	0.851	1327	0.922	0.131	0.0	0.0	1328	1974-01-01	0.109	0.187	-0.0	-0.0	2025-12-01	0.267	0.817	0.706	4875	5351	4946	4155	0.0
CPI-SC03515B178	COL4A1_integrin_a2b1_complex	simple:P02462	complex:integrin_a2b1_complex	COL4A1		True	False	False	curated	True	Adhesion-Adhesion	Adhesion by Collagen/Integrin	4129	4604	2025-02-04	3408	0.0	0.0	4605	5017	3387	3465	0.0	0.0	4397	3545	4095	3983	0.0	0.0	0.0	0.0	-0.0	-0.0	0.0	0.0	0.0	0.0	-0.0	-0.0	0.0	0.0	0.0	0.0	2755	3231	2826	2035	0.0
CPI-SC0681DB40E	COL5A1_integrin_a2b1_complex	simple:P20908	complex:integrin_a2b1_complex	COL5A1		True	False	False	curated	True	Adhesion-Adhesion	Adhesion by Collagen/Integrin	3463	3938	3534	2742	0.0	0.0	3939	4351	2721	2799	0.0	0.0	3731	2879	3429	3317	0.817	1293	0.889	0.097	0.0	-0.0	1294	1706	0.075	0.154	-0.0	-0.0	1086	0.234	0.784	0.672	2697	3172	2768	1977	0.0
CPI-SC0345262E7	COL5A2_integrin_a2b1_complex	simple:P05997	complex:integrin_a2b1_complex	COL5A2		True	False	False	curated	True	Adhesion-Adhesion	Adhesion by Collagen/Integrin	3222	3698	3293	2502	0.0	0.0	3699	4111	1948-02-01	2558	0.0	0.0	3491	2638	3188	3077	0.833	1308	0.904	0.113	0.0	-0.0	1931-01-01	1721	0.091	0.169	-0.0	-0.0	1102	0.249	0.799	0.688	2951	3427	3022	2231	0.0
CPI-SC0D5418330	COL5A3_integrin_a2b1_complex	simple:P25940	complex:integrin_a2b1_complex	COL5A3		True	False	False	curated	True	Adhesion-Adhesion	Adhesion by Collagen/Integrin	1818	2294	1989-01-01	1098	0.0	0.0	2295	2707	1076	1155	0.0	0.0	2087	1235	1785	1673	0.0	0.0	0.0	0.0	-0.0	-0.0	0.0	0.0	0.0	0.0	-0.0	-0.0	0.0	0.0	0.0	0.0	2018-03-01	3655	3251	1946-02-01	0.0
CPI-SC0CCB0D955	COL6A1_integrin_a2b1_complex	simple:P12109	complex:integrin_a2b1_complex	COL6A1		True	False	False	curated	True	Adhesion-Adhesion	Adhesion by Collagen/Integrin	2893	3369	2964	2173	0.0	0.0	1937-03-01	3782	2151	2229	0.0	0.0	3162	2309	2859	2748	0.999	1474	2025-07-01	0.279	0.0	0.0	1475	1887	0.257	0.335	0.0	0.0	1267	0.415	0.965	0.853	4823	5299	4894	4103	0.0
CPI-SC01A5C5096	COL6A2_integrin_a2b1_complex	simple:P12110	complex:integrin_a2b1_complex	COL6A2		True	False	False	curated	True	Adhesion-Adhesion	Adhesion by Collagen/Integrin	3889	4364	1996-03-01	3169	0.0	0.0	4366	4777	3147	3225	0.0	0.0	4157	3305	3855	3743	0.81	1286	0.881	0.09	-0.0	-0.0	1287	1699	0.068	0.146	-0.0	-0.0	1079	0.226	0.776	0.665	4885	5361	4956	4165	0.0
CPI-SC084C79E20	COL6A3_integrin_a2b1_complex	simple:P12111	complex:integrin_a2b1_complex	COL6A3		True	False	False	curated	True	Adhesion-Adhesion	Adhesion by Collagen/Integrin	3941	4416	4012	3221	0.0	0.0	4418	4829	3199	3277	0.0	0.0	2021-04-01	3357	3907	3796	0.825	1301	0.897	0.105	0.0	-0.0	1302	1714	0.083	0.162	-0.0	-0.0	1094	0.242	0.792	0.68	3915	4391	3986	3195	0.0
CPI-SC01D1C56CC	FN1_integrin_a2b1_complex	simple:P02751	complex:integrin_a2b1_complex	FN1		True	False	False	curated	True	Adhesion-Adhesion	Adhesion by Fibronectin	3203	3679	3275	2483	0.0	0.0	1968-03-01	4092	2461	1954-02-01	0.0	0.0	3472	1962-02-01	2017-03-01	3058	1141	1616	1212	0.421	0.0	0.0	1618	2029	0.399	0.477	0.0	0.0	1941-01-01	0.557	1107	0.996	4117	4593	4188	3397	0.0
CPI-SC0A460766C	LAMC1_integrin_a2b1_complex	simple:P11047	complex:integrin_a2b1_complex	LAMC1		True	False	False	curated	True	Ligand-Receptor	Adhesion by Laminin	2234	1971-02-01	2305	1514	0.0	0.0	2711	3123	1492	1957-01-01	0.0	0.0	2503	1965-01-01	2025-02-02	2089	1654	2013-02-01	1726	0.934	0.0	0.0	2131	2543	0.912	0.991	0.0	0.0	1923	1071	1621	1509	3424	3899	3495	2703	0.0
CPI-SS0889E281D	CADM1_CADM1	simple:Q9BY67	simple:Q9BY67	CADM1	CADM1	False	False	False	curated	False	Adhesion-Adhesion	Adhesion by CADM	0.703	0.744	0.823	1405	1945-02-01	2488	1386	0.772	1952-01-01	2025-04-01	1249	1356	0.635	1669	3004	1757	0.744	0.784	0.863	1445	2491	2529	1426	0.813	1956-01-01	1441	1289	1396	0.676	1971-01-01	3045	1798	0.823	0.863	0.943	1524	1957-02-01
CPI-SC027893337	COL15A1_integrin_a1b1_complex	simple:P39059	complex:integrin_a1b1_complex	COL15A1		True	False	False	curated	True	Adhesion-Adhesion	Adhesion by Collagen/Integrin	3427	3.0	5311	3192	2025-12-03	2988	3019	4854	3222	3324	3403	0.0	4954	3308	5269	3299	0.5	0.073	2383	0.264	0.192	0.061	0.091	1927	0.294	0.396	0.475	0.0	2026	0.38	2342	0.371	2299	1872	4182	2063	1991
CPI-SC0C739EDCE	COL18A1_integrin_a1b1_complex	simple:P39060	complex:integrin_a1b1_complex	COL18A1		True	False	False	curated	True	Adhesion-Adhesion	Adhesion by Collagen/Integrin	2508	2081	4391	2272	2025-02-02	2069	2099	3935	2302	2404	2483	0.0	4034	2388	4349	2379	0.488	0.062	2372	0.253	0.181	0.049	0.08	1916	0.283	0.385	0.464	-0.0	2015	0.369	1933-02-01	0.36	1719	1292	3602	1484	1411
CPI-SC08DBCCFF0	COL1A1_integrin_a1b1_complex	simple:P02452	complex:integrin_a1b1_complex	COL1A1		True	False	False	curated	True	Adhesion-Adhesion	Adhesion by Collagen/Integrin	2025-02-05	4593	6903	4784	4712	4581	4612	6447	4814	4916	4995	0.0	6546	2025-09-04	6862	4891	0.792	0.365	2676	0.557	0.485	0.353	0.384	2219	0.587	0.689	0.768	0.0	2319	0.673	2634	0.664	5532	5105	7415	5296	5224
CPI-SC09DB9D20A	COL1A2_integrin_a1b1_complex	simple:P08123	complex:integrin_a1b1_complex	COL1A2		True	False	False	curated	True	Adhesion-Adhesion	Adhesion by Collagen/Integrin	4937	4511	6821	4702	1963-04-01	4498	4529	6365	4732	4834	4913	0.0	6464	4818	6779	4809	0.57	0.143	2453	0.334	0.262	0.131	0.162	1997	0.364	0.466	0.545	0.0	2096	0.451	2412	0.441	1952-04-01	4093	6403	4284	4212
CPI-SC050F64BB5	COL27A1_integrin_a1b1_complex	simple:Q8IZC6	complex:integrin_a1b1_complex	COL27A1		True	False	False	curated	True	Adhesion-Adhesion	Adhesion by Collagen/Integrin	0.0	-0.0	0.0	0.0	0.0	-0.0	-0.0	0.0	0.0	0.0	0.0	-0.0	0.0	0.0	0.0	0.0	0.0	-0.0	0.0	0.0	0.0	-0.0	0.0	0.0	0.0	0.0	0.0	-0.0	0.0	0.0	0.0	0.0	0.892	0.465	2775	0.657	0.584
CPI-SC00367777A	COL3A1_integrin_a1b1_complex	simple:P02461	complex:integrin_a1b1_complex	COL3A1		True	False	False	curated	True	Adhesion-Adhesion	Adhesion by Collagen/Integrin	4699	4272	6582	4463	4391	2026-04-01	4291	6126	4493	4595	4674	0.0	6225	4579	6541	1957-04-01	0.516	0.089	2399	0.28	0.208	0.077	0.107	1943	0.31	0.412	0.491	0.0	2042	0.396	2357	0.387	1954-04-01	4113	6423	4304	4232
CPI-SC0744E13CB	COL4A1_integrin_a1b1_complex	simple:P02462	complex:integrin_a1b1_complex	COL4A1		True	False	False	curated	True	Adhesion-Adhesion	Adhesion by Collagen/Integrin	3793	3366	5676	3558	3485	3354	3385	2022-05-01	3587	3689	3769	0.0	1932-05-01	3674	5635	3664	0.0	0.0	0.0	0.0	0.0	0.0	0.0	0.0	0.0	0.0	0.0	-0.0	0.0	0.0	0.0	0.0	1942-02-01	1993	4303	2184	2112
CPI-SC0592501EA	COL5A1_integrin_a1b1_complex	simple:P20908	complex:integrin_a1b1_complex	COL5A1		True	False	False	curated	True	Adhesion-Adhesion	Adhesion by Collagen/Integrin	3127	2025-07-02	2025-01-05	2891	2819	2688	2719	4554	2921	3023	3103	0.0	4654	3008	4969	2998	0.482	0.055	2365	0.246	0.174	0.043	0.074	1909	0.276	0.378	0.457	-0.0	2008	0.363	2324	0.353	2361	1934	4244	2126	2053
CPI-SC037A0554C	COL5A2_integrin_a1b1_complex	simple:P05997	complex:integrin_a1b1_complex	COL5A2		True	False	False	curated	True	Adhesion-Adhesion	Adhesion by Collagen/Integrin	2886	2459	1977-04-01	2651	2579	2447	2478	4313	2681	2783	2862	0.0	4413	2767	4728	2758	0.497	0.07	2381	0.262	0.19	0.058	0.089	1924	0.292	0.394	0.473	0.0	2024	0.378	2339	0.369	2615	2188	4499	1938-02-01	2308
CPI-SC00EAD4C47	COL5A3_integrin_a1b1_complex	simple:P25940	complex:integrin_a1b1_complex	COL5A3		True	False	False	curated	True	Adhesion-Adhesion	Adhesion by Collagen/Integrin	1483	1056	3366	1247	1175	1044	1075	1991-02-01	1277	1379	1458	0.0	3009	1364	3325	1354	0.0	0.0	0.0	0.0	0.0	0.0	0.0	0.0	0.0	0.0	0.0	-0.0	0.0	0.0	0.0	0.0	2844	2417	4728	2609	2537
CPI-SC0549A759B	COL6A1_integrin_a1b1_complex	simple:P12109	complex:integrin_a1b1_complex	COL6A1		True	False	False	curated	True	Adhesion-Adhesion	Adhesion by Collagen/Integrin	2558	2131	4441	2322	2025-02-01	2119	2149	3985	2352	2454	2533	0.0	4084	2438	4399	2429	0.663	0.236	2546	0.428	0.355	0.224	0.255	2025-09-02	0.457	0.559	0.639	0.0	2019-02-01	0.544	2505	0.534	4488	4061	6371	4252	2018-04-01
CPI-SC0F9FB6DCB	COL6A2_integrin_a1b1_complex	simple:P12110	complex:integrin_a1b1_complex	COL6A2		True	False	False	curated	True	Adhesion-Adhesion	Adhesion by Collagen/Integrin	3553	3126	5436	3318	3245	3114	3145	1998-04-01	3347	1945-03-01	3529	0.0	2025-08-05	3434	5395	3424	0.475	0.048	2358	0.239	0.167	0.036	0.066	1902	0.269	0.371	0.45	-0.0	2001	0.355	2316	0.346	1955-04-01	4123	6433	4314	4242
CPI-SC0ECDD1074	COL6A3_integrin_a1b1_complex	simple:P12111	complex:integrin_a1b1_complex	COL6A3		True	False	False	curated	True	Adhesion-Adhesion	Adhesion by Collagen/Integrin	3605	3178	5489	1937-03-01	3298	3166	3197	5032	2025-04-03	3502	3581	0.0	5132	3486	5447	3477	0.49	0.063	2373	0.254	0.182	0.051	0.082	1917	0.284	0.386	0.465	-0.0	2016	0.371	2332	0.361	3579	3153	5463	3344	3272
CPI-SC03AF43F8B	SEMA7A_integrin_a1b1_complex	simple:O75326	complex:integrin_a1b1_complex	SEMA7A		False	False	False	curated	True	Ligand-Receptor	Signaling by Semaphorin	0.507	0.08	1939-02-01	0.271	0.199	0.068	0.099	1934	0.301	0.403	0.482	0.0	2033	0.388	2349	0.378	0.682	0.255	2566	0.447	0.375	0.243	0.274	2109	0.477	0.579	0.658	0.0	2209	0.563	2524	0.554	0.727	0.3	1961-02-01	0.491	0.419
CPI-SC08C485EAE	FN1_integrin_a3b1_complex	simple:P02751	complex:integrin_a3b1_complex	FN1		True	False	False	curated	True	Adhesion-Adhesion	Adhesion by Fibronectin	0.0	2025-11-03	2717	2714	1967-02-01	2692	3864	2453	2628	1972-02-01	0.0	0.0	3455	2799	3387	2668	0.0	1047	0.654	0.651	0.607	0.629	1801	0.391	0.565	0.657	0.0	0.0	1393	0.736	1324	0.605	0.0	4023	1963-03-01	3627	3583
CPI-SC0B80B8591	THBS1_integrin_a3b1_complex	simple:P07996	complex:integrin_a3b1_complex	THBS1		False	False	False	curated	True	Ligand-Receptor	Adhesion by Thrombospondin	0.0	2343	1949	1947	1903	1925	3097	1686	1986-01-01	1953	0.0	0.0	2688	2032	1962-02-01	2025-09-01	0.0	1094	0.701	0.698	0.654	0.676	1848	0.437	0.612	0.704	0.0	0.0	1439	0.783	1371	0.652	0.0	2859	2466	2463	2419
CPI-SC06C3BA86F	FN1_integrin_a5b1_complex	simple:P02751	complex:integrin_a5b1_complex	FN1		True	False	False	curated	True	Adhesion-Adhesion	Adhesion by Fibronectin	3265	2467	4456	0.0	0.0	0.0	3403	5637	0.0	0.0	2843	2607	4116	2524	1953-03-01	3747	1202	0.404	2394	0.0	0.0	0.0	1934-01-01	3574	0.0	0.0	0.781	0.544	2054	0.461	1467	1684	4178	3381	1937-05-01	0.0	0.0
CPI-SC08F923F07	FN1_integrin_aVb1_complex	simple:P02751	complex:integrin_aVb1_complex	FN1		True	False	False	curated	True	Adhesion-Adhesion	Adhesion by Fibronectin	3729	1946-03-01	5128	3213	3387	3326	3912	3578	2858	2026-03-01	2843	1946-03-01	4269	3134	3966	3216	1667	1397	3065	2015-01-01	1325	1263	1849	1515	0.795	1197	0.781	1397	2207	1072	1903	1154	4643	4373	6041	4126	4301
CPI-SC09B45FB39	FN1_integrin_aVb5_complex	simple:P02751	complex:integrin_aVb5_complex	FN1		True	False	False	curated	True	Adhesion-Adhesion	Adhesion by Fibronectin	2838	2786	3422	2959	2587	2668	3583	3578	2441	2768	3599	2484	4191	2737	3966	2484	0.775	0.724	1359	0.896	0.524	0.605	1952-01-01	1515	0.378	0.706	1537	0.421	2128	0.674	1903	0.421	3751	2025-07-03	4336	3872	3501
CPI-SS04829AC68	GJA1_GJA1	simple:P17302	simple:P17302	GJA1	GJA1	False	False	False	curated	False	Gap-Gap	Adhesion by GAP junction	0.817	0.507	1325	0.42	0.413	0.0	1023	1468	0.0	0.0	0.0	0.0	1174	0.0	0.458	1124	0.507	0.197	1014	0.11	0.103	0.0	0.712	1158	0.0	0.0	0.0	0.0	0.864	0.0	0.148	0.814	1325	1014	1832	0.927	0.921
CPI-SC024FAED24	LAMC1_integrin_a6b1_complex	simple:P11047	complex:integrin_a6b1_complex	LAMC1		True	False	False	curated	True	Ligand-Receptor	Adhesion by Laminin	0.0	2418	1985-02-01	1471	1482	1759	1932-02-01	1976	1805	1431	1874	1454	0.0	1462	2878	3216	0.0	1838	2027-02-01	0.891	0.903	2018-01-01	1741	1396	1225	0.851	1294	0.875	0.0	0.882	2299	2636	0.0	3607	2025-04-04	1966-02-01	2672
CPI-SC03C27B368	TNC_integrin_aVb6_complex	simple:P24821	complex:integrin_aVb6_complex	TNC		True	False	False	curated	True	Ligand-Receptor	Adhesion by tenascin	-0.0	0.0	-0.0	-0.0	-0.0	-0.0	0.0	-0.0	-0.0	-0.0	-0.0	-0.0	0.0	0.0	-0.0	-0.0	-0.0	0.766	-0.0	0.0	0.0	0.0	1033	-0.0	-0.0	-0.0	-0.0	-0.0	0.162	0.188	-0.0	-0.0	0.0	1729	0.0	0.0	0.0
CPI-SC08AC51E15	TGFB1_integrin_aVb6_complex	simple:P01137	complex:integrin_aVb6_complex	TGFB1		True	False	False	curated	True	Ligand-Receptor	Signaling by Transforming growth factor	0.0	1306	0.0	0.0	0.0	0.0	1573	0.0	0.0	0.0	0.0	0.0	0.701	0.727	0.0	0.0	0.0	0.925	0.0	0.0	0.0	0.0	1192	0.0	0.0	0.0	0.0	0.0	0.32	0.346	0.0	0.0	0.0	1664	0.0	0.0	0.0
CPI-SC0DA808D76	TGFB3_integrin_aVb6_complex	simple:P10600	complex:integrin_aVb6_complex	TGFB3		True	False	False	curated	True	Ligand-Receptor	Signaling by Transforming growth factor	0.0	2028-02-01	0.0	0.0	0.0	0.0	2547	0.0	0.0	0.0	0.0	0.0	1676	1702	0.0	0.0	-0.0	0.77	-0.0	0.0	0.0	0.0	1037	-0.0	-0.0	-0.0	-0.0	-0.0	0.166	0.192	-0.0	-0.0	0.0	2682	0.0	0.0	0.0
CPI-SS0CBCF26F8	APLP2_PIGR	simple:Q06481	simple:P01833	APLP2	PIGR	True	False	True	curated	False	Ligand-Receptor	Signaling by Amyloid-like protein	0.0	1919	1961-01-01	1561	1589	1552	2807	1576	1593	0.0	1961-01-01	1961-01-01	1486	1987-01-01	3935	1961-01-01	0.0	1936	1628	1578	1606	1569	2824	1593	1961-01-01	0.0	1628	1628	1503	1887	3952	1628	0.0	1382	1073	1023	1051
CPI-SS0A28DCA72	CXCL12_CXCR4	simple:P48061	simple:P61073	CXCL12	CXCR4	True	False	True	curated	False	Ligand-Receptor	Signaling by Chemokines	0.076	0.0	1169	0.026	0.0	0.0	0.067	1378	-0.0	-0.0	1661	-0.0	0.043	0.048	0.03	-0.0	0.783	0.0	1876	0.733	0.0	0.0	0.774	2084	0.0	0.0	2368	0.0	0.75	0.755	0.737	0.0	0.089	0.0	1182	0.039	0.0
CPI-CS0CDFC0C7D	Cholesterol_byCEL_RORC	complex:Cholesterol_byCEL	simple:P51449		RORC	True	False	True	curated	False	Ligand-Receptor	Signaling by Cholesterol	-0.0	0.24	0.114	0.377	0.428	0.23	0.309	0.0	0.174	0.324	0.14	0.0	1092	0.212	0.183	0.0	0.0	2214	2088	2351	2402	2204	2283	0.0	2148	2298	2114	0.0	3066	2186	2157	0.0	-0.0	0.176	0.05	0.313	0.364
CPI-SS0D8632EB4	EDN1_EDNRA	simple:P05305	simple:P25101	EDN1	EDNRA	True	False	True	curated	False	Ligand-Receptor	Signaling by Endothelin	0.0	-0.0	0.0	-0.0	-0.0	-0.0	-0.0	0.0	-0.0	-0.0	0.0	-0.0	0.0	-0.0	0.0	-0.0	2129	0.0	1115	0.478	0.0	0.0	0.0	0.565	0.0	0.0	0.656	0.0	2069	0.0	1935	0.0	1687	0.0	0.672	0.035	0.0
CPI-SS03D5CBF55	EDN3_EDNRA	simple:P14138	simple:P25101	EDN3	EDNRA	True	False	True	curated	False	Ligand-Receptor	Signaling by Endothelin	1684	0.0	0.669	0.032	0.0	0.0	0.0	0.119	0.0	0.0	0.21	0.0	1623	0.0	1489	0.0	1734	0.0	0.72	0.083	0.0	0.0	0.0	0.17	0.0	0.0	0.26	0.0	1674	0.0	1954-01-01	0.0	3315	0.0	2025-03-02	1663	0.0
CPI-SS09B92F236	EDN1_EDNRB	simple:P05305	simple:P24530	EDN1	EDNRB	True	False	True	curated	False	Ligand-Receptor	Signaling by Endothelin	0.0	-0.0	0.0	-0.0	-0.0	-0.0	-0.0	0.0	-0.0	-0.0	-0.0	-0.0	0.0	-0.0	0.0	0.0	2024	0.0	1948-01-01	0.0	0.0	0.0	0.0	0.808	0.0	0.0	0.0	0.0	1348	0.481	1493	0.577	1581	0.0	1038	0.0	0.0
CPI-SS0696491A3	EDN3_EDNRB	simple:P14138	simple:P24530	EDN3	EDNRB	True	False	True	curated	False	Ligand-Receptor	Signaling by Endothelin	1578	0.0	1034	0.0	0.0	0.0	0.0	0.362	-0.0	-0.0	-0.0	-0.0	0.902	0.036	1047	0.131	1628	0.0	1085	0.0	0.0	0.0	0.0	0.412	0.0	0.0	0.0	0.0	0.953	0.086	1098	0.181	3209	0.0	2665	0.0	0.0
CPI-SS046F6F0C1	EFNA1_EPHA2	simple:P20827	simple:P29317	EFNA1	EPHA2	True	False	True	curated	False	Ligand-Receptor	Signaling by Ephrin	-0.0	-0.0	-0.0	-0.0	-0.0	-0.0	0.0	0.0	-0.0	-0.0	-0.0	-0.0	-0.0	-0.0	-0.0	-0.0	1411	1497	1353	1359	1356	1362	2027	1737	0.0	0.0	0.0	0.0	1498	1386	1349	0.0	0.0	0.0	0.0	0.0	0.0
CPI-SS0087A3F67	EFNB1_EPHA2	simple:P98172	simple:P29317	EFNB1	EPHA2	False	False	True	curated	False	Ligand-Receptor	Signaling by Ephrin	0.79	0.876	0.732	0.738	0.735	0.741	1406	1116	0.0	0.0	0.0	0.0	0.877	0.765	0.728	0.0	0.232	0.319	0.174	0.181	0.178	0.184	0.849	0.559	0.0	0.0	0.0	0.0	0.32	0.208	0.171	0.0	0.77	0.857	0.712	0.718	0.716
CPI-SS06E797E50	EFNB1_EPHB2	simple:P98172	simple:P29323	EFNB1	EPHB2	False	False	True	curated	False	Ligand-Receptor	Signaling by Ephrin	1006	0.792	1044	0.834	0.754	0.769	1576	0.0	0.0	0.771	0.986	0.0	1015	1316	0.0	0.0	0.449	0.235	0.487	0.277	0.197	0.212	1019	0.0	0.0	0.214	0.429	0.0	0.458	0.758	0.0	0.0	0.986	0.773	1024	0.814	0.735
CPI-SS0ECCB4382	EFNB3_EPHB2	simple:Q15768	simple:P29323	EFNB3	EPHB2	False	True	True	curated	False	Ligand-Receptor	Signaling by Ephrin	0.278	0.065	0.316	0.107	0.027	0.041	0.849	-0.0	-0.0	0.044	0.259	-0.0	0.287	0.588	-0.0	-0.0	0.343	0.129	0.381	0.171	0.091	0.106	0.913	0.0	0.0	0.108	0.323	0.0	0.352	0.652	0.0	0.0	1859	1646	1897	1687	1608
CPI-SS052119104	AREG_EGFR	simple:P15514	simple:P00533	AREG	EGFR	True	False	True	curated	False	Ligand-Receptor	Signaling by Epidermal growth factor	-0.0	0.603	0.4	0.035	0.023	0.0	0.844	0.04	-0.0	-0.0	0.0	0.0	0.663	-0.0	0.059	0.515	-0.0	0.604	0.401	0.036	0.024	0.0	0.845	0.041	-0.0	-0.0	0.0	0.0	0.663	-0.0	0.06	0.515	-0.0	0.0	0.0	-0.0	-0.0
CPI-SS09B2ACA25	HBEGF_EGFR	simple:Q99075	simple:P00533	HBEGF	EGFR	True	True	True	curated	False	Ligand-Receptor	Signaling by Epidermal growth factor	0.0	1098	0.895	0.529	0.518	0.0	1339	0.534	0.0	0.0	0.0	0.0	1157	0.0	0.554	1009	0.0	0.636	0.433	0.068	0.056	0.0	0.877	0.073	0.0	0.0	0.0	0.0	0.696	0.0	0.092	0.548	0.0	1257	1054	0.688	0.676
CPI-SS07E5C3060	TGFA_EGFR	simple:P01135	simple:P00533	TGFA	EGFR	True	False	True	curated	False	Ligand-Receptor	Signaling by Transforming growth factor	-0.0	0.0	0.0	-0.0	-0.0	-0.0	0.0	-0.0	-0.0	-0.0	-0.0	-0.0	0.0	-0.0	-0.0	0.0	0.0	0.846	0.643	0.278	0.266	0.0	1087	0.283	0.0	0.0	0.0	0.0	0.905	0.0	0.302	0.758	-0.0	0.6	0.397	0.032	0.02
CPI-SS01F67987A	FGF2_FGFR1	simple:P09038	simple:P11362	FGF2	FGFR1	True	False	True	curated	False	Ligand-Receptor	Signaling by Fibroblast growth factor	2153	2152	3089	2203	1719	2309	1924	1961	2046	2866	1443	1219	2094	2617	1907	2072	0.0	0.0	0.0	0.0	0.0	0.0	0.0	0.0	0.0	0.0	0.0	0.0	0.0	0.0	0.0	0.0	3343	3341	4278	3392	2908
CPI-CS029D39F39	Glutamate_byGLS_and_SLC17A6_GRIA3	complex:Glutamate_byGLS_and_SLC17A6	simple:P42263		GRIA3	True	False	True	curated	False	Ligand-Receptor	Signaling by Glutamate	0.099	0.282	0.404	2029-01-01	0.618	0.553	0.258	0.361	0.402	2014-01-01	1996	2862	1332	2025-12-01	2454	0.36	0.091	0.273	0.395	1281	0.609	0.545	0.25	0.352	0.393	1131	1988	2853	1323	1111	2445	0.351	0.087	0.27	0.392	1278	0.606
CPI-SS0BDA0E5E0	GAS6_TYRO3	simple:Q14393	simple:Q06418	GAS6	TYRO3	True	False	True	curated	False	Ligand-Receptor	Signaling by Growth arrest	2018	1387	0.0	1164	0.0	1139	1263	1453	1147	0.0	0.0	1351	1268	1193	0.0	1733	1079	0.447	0.0	0.225	0.0	0.199	0.323	0.513	0.208	0.0	0.0	0.411	0.329	0.254	0.0	0.794	1573	0.942	0.0	0.72	0.0
CPI-SS0FC612D4D	DLK1_NOTCH1	simple:P80370	simple:P46531	DLK1	NOTCH1	False	False	True	curated	False	Ligand-Receptor	Signaling by Notch	1445	0.738	1932	0.637	0.0	0.0	0.763	1813	0.0	0.0	1356	1936-01-01	1001	0.0	0.974	1081	0.851	0.144	1338	0.044	0.0	-0.0	0.169	1219	-0.0	-0.0	0.762	0.766	0.407	-0.0	0.38	0.487	0.88	0.173	1367	0.072	0.0
CPI-SS052ADA696	JAG1_NOTCH1	simple:P78504	simple:P46531	JAG1	NOTCH1	False	False	True	curated	False	Ligand-Receptor	Signaling by Notch	1717	2025-01-01	2204	0.909	0.0	0.0	1035	2085	0.0	0.0	1628	1631	1272	0.0	1245	1353	1046	0.339	1533	0.239	0.0	0.0	0.364	1414	0.0	0.0	0.957	0.961	0.602	0.0	0.575	0.682	1807	2025-01-01	2294	1.0	0.0
CPI-SS0E1A8414D	DLK1_NOTCH2	simple:P80370	simple:Q04721	DLK1	NOTCH2	False	False	True	curated	False	Ligand-Receptor	Signaling by Notch	1373	0.977	1626	0.659	0.674	0.643	1673	0.697	0.654	0.0	1453	0.954	2015	0.0	1952-01-01	1408	0.779	0.384	1033	0.066	0.08	0.049	2025-08-01	0.104	0.06	-0.0	0.859	0.36	1421	0.0	0.926	0.814	0.808	0.412	1061	0.094	0.108
CPI-SS060B82BBC	JAG1_NOTCH2	simple:P78504	simple:Q04721	JAG1	NOTCH2	False	False	True	curated	False	Ligand-Receptor	Signaling by Notch	1645	1249	1898	0.931	0.945	0.914	1945	0.969	0.925	0.0	1724	1226	2287	0.0	1792	1679	0.974	0.578	1227	0.26	0.275	0.244	1275	0.299	0.255	0.0	1054	0.555	1616	0.0	1121	1009	1735	1934-01-01	1989	1022	1036
CPI-SS007AA9FDE	DLK1_NOTCH3	simple:P80370	simple:Q9UM47	DLK1	NOTCH3	False	False	True	curated	False	Ligand-Receptor	Signaling by Notch	2572	0.625	1945-03-01	0.0	0.0	0.0	1072	0.859	0.0	0.0	0.739	0.0	3186	0.622	3593	1358	1978	0.031	2857	0.0	0.0	-0.0	0.478	0.266	-0.0	-0.0	0.145	-0.0	2592	0.028	2999	0.765	2006	0.059	2885	0.0	0.0
CPI-SS0B99F22A2	JAG1_NOTCH3	simple:P78504	simple:Q9UM47	JAG1	NOTCH3	False	False	True	curated	False	Ligand-Receptor	Signaling by Notch	2843	0.896	3722	0.0	0.0	0.0	1343	1131	0.0	0.0	2025-01-01	0.0	3458	0.894	3864	1963-01-01	2173	0.226	3052	0.0	0.0	0.0	0.673	0.46	0.0	0.0	0.34	0.0	2787	0.223	3194	0.96	2934	0.987	3813	0.0	0.0
CPI-CS005209739	b-Endorphin_byPOMC_OPRD1	complex:b-Endorphin_byPOMC	simple:P41143		OPRD1	True	False	True	curated	False	Ligand-Receptor	Signaling by Proopiomelanocortin	-0.0	-0.0	-0.0	-0.0	0.0	0.0	-0.0	-0.0	-0.0	-0.0	-0.0	-0.0	0.0	0.0	-0.0	-0.0	0.0	0.0	0.0	0.0	0.267	0.487	0.0	0.0	0.0	0.0	0.0	0.0	0.17	0.168	0.0	0.0	-0.0	-0.0	-0.0	-0.0	0.0
CPI-SS07361522F	PGF_FLT1	simple:P49763	simple:P17948	PGF	FLT1	True	False	True	curated	False	Ligand-Receptor	Signaling by Placenta growth factor	1813	0.0	0.0	0.619	0.0	0.0	0.0	3194	0.0	0.0	0.0	0.0	0.0	0.615	0.0	0.0	0.0	-0.0	-0.0	-0.0	-0.0	-0.0	-0.0	0.0	-0.0	-0.0	-0.0	-0.0	-0.0	-0.0	-0.0	-0.0	1995-01-01	0.0	0.0	0.756	0.0
CPI-SS0B9B3870A	VEGFA_FLT1	simple:P15692	simple:P17948	VEGFA	FLT1	True	False	True	curated	False	Ligand-Receptor	Signaling by Vascular endothelial growth factor	2714	0.0	0.0	1952-01-01	0.0	0.0	0.0	4095	0.0	0.0	0.0	0.0	0.0	1516	0.0	0.0	2235	0.0	0.0	1041	0.0	0.0	0.0	3616	0.0	0.0	0.0	0.0	0.0	1037	0.0	0.0	2556	0.0	0.0	1362	0.0
CPI-SS00D51DD37	VEGFB_FLT1	simple:P49765	simple:P17948	VEGFB	FLT1	True	False	True	curated	False	Ligand-Receptor	Signaling by Vascular endothelial growth factor	2193	0.0	0.0	0.999	0.0	0.0	0.0	3574	0.0	0.0	0.0	0.0	0.0	0.995	0.0	0.0	1615	0.0	0.0	0.42	0.0	0.0	0.0	2995	0.0	0.0	0.0	0.0	0.0	0.416	0.0	0.0	2329	0.0	0.0	1135	0.0
CPI-SC0B51DC960	PGF_FLT1_complex	simple:P49763	complex:FLT1_complex	PGF		True	False	True	curated	False	Ligand-Receptor	Signaling by Placenta growth factor	1813	0.0	0.0	0.0	0.0	0.0	0.0	1917	0.0	0.0	0.0	0.0	0.0	0.615	0.0	0.0	0.0	-0.0	-0.0	-0.0	-0.0	-0.0	-0.0	0.0	-0.0	-0.0	-0.0	-0.0	-0.0	-0.0	-0.0	-0.0	1995-01-01	0.0	0.0	0.0	0.0
CPI-SC0AFC650CD	VEGFA_FLT1_complex	simple:P15692	complex:FLT1_complex	VEGFA		True	False	True	curated	False	Ligand-Receptor	Signaling by Vascular endothelial growth factor	2714	0.0	0.0	0.0	0.0	0.0	0.0	2818	0.0	0.0	0.0	0.0	0.0	1516	0.0	0.0	2235	0.0	0.0	0.0	0.0	0.0	0.0	2339	0.0	0.0	0.0	0.0	0.0	1037	0.0	0.0	2556	0.0	0.0	0.0	0.0
CPI-SC03F1C301F	VEGFB_FLT1_complex	simple:P49765	complex:FLT1_complex	VEGFB		True	False	True	curated	False	Ligand-Receptor	Signaling by Vascular endothelial growth factor	2193	0.0	0.0	0.0	0.0	0.0	0.0	2297	0.0	0.0	0.0	0.0	0.0	0.995	0.0	0.0	1615	0.0	0.0	0.0	0.0	0.0	0.0	1719	0.0	0.0	0.0	0.0	0.0	0.416	0.0	0.0	2329	0.0	0.0	0.0	0.0
CPI-SS01790830C	PGF_NRP1	simple:P49763	simple:O14786	PGF	NRP1	True	False	True	curated	False	Ligand-Receptor	Signaling by Placenta growth factor	2134	0.829	2919	1105	0.912	0.936	1577	2304	1511	1039	2742	4122	3046	1295	2128	1976-02-01	0.0	0.0	0.0	0.0	0.0	0.0	0.0	0.0	0.0	0.0	0.0	0.0	0.0	0.0	0.0	0.0	2271	0.966	3056	1242	1049
CPI-SS043E22BF5	VEGFA_NRP1	simple:P15692	simple:O14786	VEGFA	NRP1	True	False	True	curated	False	Ligand-Receptor	Signaling by Vascular endothelial growth factor	3035	1973-01-01	1982-03-01	2006	1813	1836	2478	3205	2412	1994-01-01	3643	5023	3947	2196	3029	1966-03-01	2555	1251	3341	1527	1334	1357	1999	2726	1933	1461	3164	4544	3468	1717	1955-02-01	3181	2876	1571	3661	1848	1655
CPI-SS00508D1C2	VEGFB_NRP1	simple:P49765	simple:O14786	VEGFB	NRP1	True	False	True	curated	False	Ligand-Receptor	Signaling by Vascular endothelial growth factor	2514	1209	3299	1485	1293	1316	1957	2684	1891	1942-01-01	3122	4502	3426	1675	2508	2014-03-01	1935	0.63	1972-02-01	0.907	0.714	0.737	1379	2105	1312	0.841	2543	3924	2848	1096	1993-01-01	2561	2649	1344	3434	1621	1428
CPI-SS065D9259F	PGF_NRP2	simple:P49763	simple:O60462	PGF	NRP2	True	False	True	curated	False	Ligand-Receptor	Signaling by Placenta growth factor	1454	0.0	1758	0.639	0.657	0.633	0.0	1964-02-01	0.0	0.639	1658	0.992	0.781	0.883	0.734	1488	0.0	-0.0	0.0	0.0	0.0	0.0	-0.0	0.0	-0.0	0.0	0.0	0.0	0.0	0.0	0.0	0.0	1591	0.0	1895	0.775	0.794
CPI-SS0674B0F46	SEMA3F_NRP2	simple:Q13275	simple:O60462	SEMA3F	NRP2	True	False	True	curated	False	Ligand-Receptor	Signaling by Semaphorin	2006	0.0	1931-02-01	2019-01-01	1209	1184	0.0	3192	0.0	2019-01-01	2209	1544	1333	1434	1286	2025-04-02	0.0	-0.0	0.0	0.0	0.0	0.0	-0.0	0.0	-0.0	0.0	0.0	0.0	0.0	0.0	0.0	0.0	0.0	-0.0	0.0	0.0	0.0
CPI-SS046F8AD8B	VEGFA_NRP2	simple:P15692	simple:O60462	VEGFA	NRP2	True	False	True	curated	False	Ligand-Receptor	Signaling by Vascular endothelial growth factor	2355	0.0	2659	1539	1558	1533	0.0	3541	0.0	1539	2558	1893	1682	1784	1635	2389	1876	0.0	2018-02-01	2025-06-01	1079	1054	0.0	3062	0.0	2025-06-01	2079	1414	1203	1305	1156	1991-01-01	2197	0.0	2501	1381	2025-04-01
CPI-SS036B08188	PLAU_PLAUR	simple:P00749	simple:Q03405	PLAU	PLAUR	True	False	True	curated	False	Ligand-Receptor	Signaling by Plasminogen Activator	1288	1503	1535	1126	0.0	1031	2219	1496	0.0	0.0	2414	3021	2297	1232	2186	4086	0.415	0.629	0.661	0.252	0.0	0.157	1345	0.622	0.0	0.0	1954-01-01	2147	1423	0.358	1312	3212	3112	3327	3359	1995-02-01	0.0
CPI-SS05A26A1DE	PDGFB_PDGFRB	simple:P01127	simple:P09619	PDGFB	PDGFRB	True	False	True	curated	False	Ligand-Receptor	Signaling by Platelet-derived growth factor	4078	0.0	3871	0.0	0.0	0.0	0.0	2025-02-01	0.0	0.0	1225	0.0	1937-03-01	1017	1985-03-01	0.0	3466	0.0	3259	0.0	0.0	0.0	0.0	0.587	0.0	0.0	0.612	0.0	2757	0.404	3237	0.0	0.0	-0.0	0.0	-0.0	-0.0
CPI-SS056993231	GCG_GCGR	simple:P01275	simple:P47871	GCG	GCGR	True	False	True	curated	False	Ligand-Receptor	Signaling by Pro-glucagon precursor	0.0	0.0	0.0	2669	2986	2891	0.0	0.0	0.0	0.0	1986-02-01	0.0	3592	2701	0.0	0.0	0.0	0.0	0.0	2795	3112	3018	0.0	0.0	0.0	0.0	2987	0.0	3719	2828	0.0	0.0	0.0	0.0	0.0	3788	4104
CPI-CC0010C54C6	atRetinoicAcid_byALDH1A1_RAreceptor_RARA	complex:atRetinoicAcid_byALDH1A1	complex:RAreceptor_RARA			True	False	True	curated	False	Ligand-Receptor	Signaling by Retinoic Acid	1291	0.785	0.761	0.851	0.914	0.76	1011	0.0	0.804	0.0	0.0	0.0	2024-01-01	0.828	0.0	0.0	4127	3621	3597	3686	1975-03-01	3596	3847	0.0	3639	0.0	0.0	0.0	4076	3663	0.0	0.0	3625	3119	3095	3184	3248
CPI-CC03F7FB36A	atRetinoicAcid_byALDH1A3_RAreceptor_RARA	complex:atRetinoicAcid_byALDH1A3	complex:RAreceptor_RARA			True	False	True	curated	False	Ligand-Receptor	Signaling by Retinoic Acid	1304	0.798	0.774	0.863	0.927	0.773	1024	0.0	0.816	0.0	0.0	0.0	1253	0.841	0.0	0.0	0.643	0.137	0.113	0.203	0.266	0.112	0.364	-0.0	0.156	0.0	-0.0	-0.0	0.592	0.18	-0.0	-0.0	1845	1934-01-01	1315	1405	1469
CPI-CC0A06D2C2D	atRetinoicAcid_byALDH1A1_RAreceptor_RXRB	complex:atRetinoicAcid_byALDH1A1	complex:RAreceptor_RXRB			True	False	True	curated	False	Ligand-Receptor	Signaling by Retinoic Acid	2013-01-01	0.785	0.761	0.869	0.914	0.76	1011	0.0	0.937	0.0	0.0	0.0	1965-01-01	0.828	0.0	0.0	3966	3621	3597	3704	1975-03-01	3596	3847	0.0	3773	0.0	0.0	0.0	4486	3663	0.0	0.0	3464	3119	3095	3202	3248
CPI-CC09B046394	atRetinoicAcid_byALDH1A3_RAreceptor_RXRB	complex:atRetinoicAcid_byALDH1A3	complex:RAreceptor_RXRB			True	False	True	curated	False	Ligand-Receptor	Signaling by Retinoic Acid	1143	0.798	0.774	0.881	0.927	0.773	1024	0.0	0.95	0.0	0.0	0.0	1663	0.841	0.0	0.0	0.482	0.137	0.113	0.221	0.266	0.112	0.364	-0.0	0.289	0.0	-0.0	-0.0	1003	0.18	-0.0	-0.0	1685	1934-01-01	1315	1423	1469
CPI-CC0E829C954	atRetinoicAcid_byALDH1A1_RAreceptor_RXRG	complex:atRetinoicAcid_byALDH1A1	complex:RAreceptor_RXRG			True	False	True	curated	False	Ligand-Receptor	Signaling by Retinoic Acid	0.0	0.772	0.761	0.778	0.914	0.76	0.771	0.0	0.776	0.0	0.0	0.0	0.8	0.828	0.0	0.0	0.0	3608	3597	3614	1975-03-01	3596	3606	0.0	3611	0.0	0.0	0.0	3636	3663	0.0	0.0	0.0	3106	3095	3112	3248
CPI-CC00B974CC4	atRetinoicAcid_byALDH1A3_RAreceptor_RXRG	complex:atRetinoicAcid_byALDH1A3	complex:RAreceptor_RXRG			True	False	True	curated	False	Ligand-Receptor	Signaling by Retinoic Acid	0.0	0.785	0.774	0.791	0.927	0.773	0.784	0.0	0.789	0.0	0.0	0.0	0.813	0.841	0.0	0.0	0.0	0.124	0.113	0.13	0.266	0.112	0.123	-0.0	0.128	0.0	-0.0	-0.0	0.152	0.18	-0.0	-0.0	0.0	1327	1315	1333	1469
CPI-SS0892F3080	SEMA4C_PLXNB2	simple:Q9C0C4	simple:O15031	SEMA4C	PLXNB2	False	True	True	curated	False	Ligand-Receptor	Signaling by Semaphorin	0.812	0.901	1966	1935-01-01	1361	1452	1989	0.85	2287	2128	1049	0.0	2295	1957	0.77	0.594	0.466	0.555	1621	1005	1016	1107	1643	0.504	1941	1782	0.703	-0.0	1949	1611	0.424	0.248	1488	1577	2643	2027	2038
CPI-SS0A512249D	SST_SSTR1	simple:P61278	simple:P30872	SST	SSTR1	True	False	True	curated	False	Ligand-Receptor	Signaling by Somatostatin	0.0	2273	3741	2847	2536	2026-03-01	2249	2368	2418	2833	4635	2326	0.0	2804	1937-04-01	2326	0.0	1957-01-01	3038	2144	1832	2557	1545	1664	1714	2013-02-01	3932	1622	0.0	2025-01-02	3667	1622	0.0	2044	3512	2618	2306
CPI-SS0FE594C97	SST_SSTR2	simple:P61278	simple:P30874	SST	SSTR2	True	False	True	curated	False	Ligand-Receptor	Signaling by Somatostatin	0.0	2698	1992-02-01	3407	2972	3146	2534	2641	3122	3015	2653	2932	2444	2855	3317	4972	0.0	1994	2217	2703	2269	2443	1831	1937	2418	2311	1949	2229	1741	2152	2614	4268	0.0	2468	2691	3177	2743
CPI-SS05A3441B9	SST_SSTR3	simple:P61278	simple:P32745	SST	SSTR3	True	False	True	curated	False	Ligand-Receptor	Signaling by Somatostatin	0.0	0.0	0.0	2702	2553	1949-02-01	0.0	0.0	0.0	2563	0.0	0.0	2472	2421	0.0	0.0	0.0	0.0	0.0	1999	1849	1787	0.0	0.0	0.0	1986-01-01	0.0	0.0	1768	1718	0.0	0.0	0.0	0.0	0.0	2473	2323
CPI-SS085EE60B1	TGFB1_TGFBR3	simple:P01137	simple:Q03167	TGFB1	TGFBR3	True	False	True	curated	False	Ligand-Receptor	Signaling by Transforming growth factor	0.813	0.939	1069	0.636	1612	1219	0.739	0.843	0.607	0.66	2634	0.646	0.799	0.631	1128	2676	0.432	0.558	0.688	0.255	1231	0.838	0.358	0.462	0.226	0.279	2253	0.265	0.418	0.25	0.747	2295	1171	1297	1427	0.994	1997-01-01
CPI-SS0D46E2B45	TGFB3_TGFBR3	simple:P10600	simple:Q03167	TGFB3	TGFBR3	True	False	True	curated	False	Ligand-Receptor	Signaling by Transforming growth factor	1788	1913	2043	1611	2587	2193	1714	1818	1582	1635	3608	1962-01-01	1773	1606	2102	1965-03-01	0.277	0.403	0.533	0.1	1076	0.683	0.204	0.308	0.071	0.125	2098	0.11	0.263	0.095	0.592	2014-02-01	2019-02-01	2316	2445	2013	2989
CPI-SS001865B32	TNFSF10_TNFRSF10B	simple:P50591	simple:O14763	TNFSF10	TNFRSF10B	True	False	True	curated	False	Ligand-Receptor	Signaling by Tumor necrosis factor	0.0	0.0	0.0	-0.0	-0.0	-0.0	0.0	0.0	-0.0	-0.0	0.0	-0.0	-0.0	-0.0	-0.0	-0.0	2087	1994	1909	1933-01-01	1934-01-01	1271	2231	1853	0.0	0.0	1585	1238	1444	0.0	1383	1238	2992	2899	2814	2236	2245
CPI-SS02EF3E1BA	TNFSF12_TNFRSF12A	simple:O43508	simple:Q9NP84	TNFSF12	TNFRSF12A	True	False	True	curated	False	Ligand-Receptor	Signaling by Tumor necrosis factor	1702	2336	1508	0.836	0.96	1496	2505	0.466	0.876	0.584	0.0	-0.0	2601	0.907	1469	2668	1663	2296	1469	0.796	0.921	1457	2465	0.426	0.836	0.544	0.0	-0.0	2561	0.867	1429	2628	2961	3594	2767	2094	2219
CPI-SS0C03F7CDC	VEGFA_KDR	simple:P15692	simple:P35968	VEGFA	KDR	True	False	True	curated	False	Ligand-Receptor	Signaling by Vascular endothelial growth factor	4735	0.0	0.0	0.0	0.0	0.0	0.0	2818	0.0	0.0	0.0	0.0	0.0	1518	0.0	0.0	4256	0.0	0.0	0.0	0.0	0.0	0.0	2339	0.0	0.0	0.0	0.0	0.0	1039	0.0	0.0	4577	0.0	0.0	0.0	0.0
CPI-SS0661CE946	WNT4_SFRP2	simple:P56705	simple:Q96HF1	WNT4	SFRP2	True	False	False	curated	False	Ligand-Ligand	Signaling by WNT inhibition	3368	0.396	2451	0.41	0.398	0.0	0.398	0.411	0.0	0.391	0.0	0.0	3071	0.0	0.474	0.0	3069	0.098	2153	0.112	0.1	0.0	0.099	0.112	0.0	0.092	0.0	0.0	2772	0.0	0.175	0.0	3621	0.65	2705	0.663	0.652
CPI-SS03F33B34C	WNT5A_SFRP2	simple:P41221	simple:Q96HF1	WNT5A	SFRP2	True	False	False	curated	False	Ligand-Ligand	Signaling by WNT inhibition	4634	1662	3717	1676	1664	0.0	1664	1677	0.0	1657	0.0	0.0	4336	0.0	1739	0.0	3031	0.06	2115	0.073	0.062	0.0	0.061	0.074	0.0	0.054	0.0	0.0	2734	0.0	0.137	0.0	4645	1674	3729	1688	1676
CPI-SS0D5AAA463	WNT4_SFRP5	simple:P56705	simple:Q5T4F7	WNT4	SFRP5	True	False	False	curated	False	Ligand-Ligand	Signaling by WNT inhibition	0.0	0.453	0.391	0.397	0.399	0.394	1203	0.386	0.387	0.0	0.391	0.391	0.0	0.449	2657	0.391	-0.0	0.154	0.092	0.099	0.1	0.095	0.905	0.087	0.089	0.0	0.092	0.092	0.0	0.151	2359	0.092	0.0	0.706	0.644	0.651	0.652
CPI-SS0734D2DA8	WNT5A_SFRP5	simple:P41221	simple:Q5T4F7	WNT5A	SFRP5	True	False	False	curated	False	Ligand-Ligand	Signaling by WNT inhibition	0.0	1719	1656	1663	1664	1966-01-01	2469	1652	1653	0.0	1656	1656	0.0	1715	3923	1656	-0.0	0.116	0.054	0.061	0.062	0.057	0.867	0.049	0.051	0.0	0.054	0.054	0.0	0.113	1932-02-01	0.054	0.0	1731	1668	1675	1676
CPI-SS04C672963	ESAM_ESAM	simple:Q96AP7	simple:Q96AP7	ESAM	ESAM	False	False	False	curated	False	Adhesion-Adhesion		4116	0.0	0.0	0.0	0.0	0.0	2013-02-01	3719	0.0	0.0	0.0	0.0	2184	2103	3058	0.0	0.0	-0.0	-0.0	-0.0	-0.0	-0.0	0.0	0.0	-0.0	-0.0	-0.0	-0.0	0.0	0.0	0.0	-0.0	0.0	-0.0	-0.0	-0.0	-0.0
CPI-SS0D5A3EC0A	LCN2_SLC22A17	simple:P80188	simple:Q8WUG5	LCN2	SLC22A17	True	False	True	curated	False	Ligand-Receptor		0.0	-0.0	0.0	0.0	0.0	0.0	-0.0	0.0	0.0	0.0	0.0	0.0	0.0	0.0	0.0	0.0	1966-02-01	2279	4417	4356	3548	4025	2288	2443	4426	4065	2025-02-04	5036	2692	3406	2863	2672	0.0	0.0	0.0	0.0	0.0
CPI-SS09CEEE405	MPZL1_MPZL1	simple:O95297	simple:O95297	MPZL1	MPZL1	False	False	False	curated	False	Adhesion-Adhesion		2814	2533	4.0	1971	1906	1876	2635	2692	2259	2096	1758	4755	2022-03-01	1713	2587	2205	2533	2253	1972-03-01	1969-01-01	1625	1596	2355	2411	1979	1815	1478	4474	1994-02-01	1432	2307	1925	4.0	1972-03-01	5187	3157	3092
[truncated: 206 more columns]
